# Supplementary material for: Bis(μ-2,2′-oxydibenzoato-κ4 O,O′:O′′,O′′′)bis­[(4,4′-dimethyl-2,2′-bipyridine-κ2 N,N′)zinc(II)] dihydrate
Source: Acta Crystallogr Sect E Struct Rep Online. 2008 Apr 23;64(Pt 5):m697. doi: 10.1107/S1600536808010271 (PMC2961073; doi:10.1107/S1600536808010271)
Supplement: Supplementary file 1 [file e-64-0m697-sup1.cif]

##############################################################################
###                                                                        ###
###        Electronic paper (Acta Crystallographica Section E)             ###
###                                                                        ###
##############################################################################
#                                                                            #
# This CIF contains the data in a paper accepted for publication in Acta     #
# Crystallographica Section E. It conforms to the requirements of Notes      #
# for Authors for Section E, and has been peer reviewed under the auspices   #
# of the IUCr Commission on Journals.                                        #
#                                                                            #
# Full details of the Crystallographic Information File format               #
# are given in the paper "The Crystallographic Information File (CIF):       #
# a New Standard Archive File for Crystallography" by S. R. Hall, F. H.      #
# Allen and I. D. Brown [Acta Cryst. (1991), A47, 655-685].                  #
#                                                                            #
# The current version of the core CIF dictionary is obtainable from          #
# ftp://ftp.iucr.org/pub/cif_core.dic. The current version number is 2.4.    #
#                                                                            #
# Software is freely available for graphical display of the structure(s) in  #
# this CIF.  For information consult the CIF home page http://www.iucr.org/  #
# cif/home.html                                                              #
#                                                                            #
# This file may be used for bona fide research purposes within the           #
# scientific community so long as proper attribution is given to the journal # 
# article from which it was obtained.                                        #
#                                                                            #
##############################################################################
                                             
data_I
_audit_creation_method     SHELXL-97
_chemical_name_systematic
;
Bis(\m-2,2'-oxydibenzoato-
\k^4^<i>O</i>,<i>O</i>':<i>O</i>'',<i>O</i>''')\bis[(4,4'-dimethyl-2,2'-
bipyridine-\k^2^<i>N</i>,<i>N</i>')zinc(II)] dihydrate
;
_chemical_name_common     ?
_chemical_formula_moiety     'C52 H40 N4 O10 Zn2, 2(H2 O)'
_chemical_formula_sum     'C52 H44 N4 O12 Zn2'
_chemical_formula_iupac     '[Zn2 (C14 H8 O5)2 (C12 H12 N2)2], 2H2 O'
_chemical_formula_weight     1047.65
_chemical_melting_point     ?
_symmetry_cell_setting     Triclinic
_symmetry_space_group_name_H-M     'P -1'
_symmetry_space_group_name_Hall     '-P 1'
loop_
    _symmetry_equiv_pos_as_xyz
    'x, y, z'
    '-x, -y, -z'
_cell_length_a     10.425(2)
_cell_length_b     10.866(2)
_cell_length_c     11.960(2)
_cell_angle_alpha     68.413(4)
_cell_angle_beta     66.721(3)
_cell_angle_gamma     78.348(4)
_cell_volume     1154.7(4)
_cell_formula_units_Z     1
_cell_measurement_reflns_used     2731
_cell_measurement_theta_min     2.319
_cell_measurement_theta_max     27.807
_cell_measurement_temperature     293(2)
_exptl_crystal_description     block
_exptl_crystal_colour     colorless
_exptl_crystal_size_max     0.20
_exptl_crystal_size_mid     0.16
_exptl_crystal_size_min     0.15
_exptl_crystal_density_diffrn     1.507
_exptl_crystal_density_meas     ?
_exptl_crystal_density_method     'not measured'
_exptl_crystal_F_000     540
_exptl_absorpt_coefficient_mu     1.110
_exptl_absorpt_correction_type     multi-scan
_exptl_absorpt_process_details     '(SADABS; Bruker, 2001)'
_exptl_absorpt_correction_T_min     0.8085
_exptl_absorpt_correction_T_max     0.8512
_diffrn_ambient_temperature     293(2)
_diffrn_radiation_type     MoK\a
_diffrn_radiation_wavelength     0.71073
_diffrn_radiation_source     'fine-focus sealed tube'
_diffrn_radiation_monochromator     graphite
_diffrn_measurement_device_type     'Bruker SMART APEXII CCD area-detector'
_diffrn_measurement_method     '\f and \w'
_diffrn_detector_area_resol_mean     ?
_diffrn_reflns_number     6797
_diffrn_reflns_av_R_equivalents     0.0280
_diffrn_reflns_av_sigmaI/netI     0.0579
_diffrn_reflns_theta_min     1.96
_diffrn_reflns_theta_max     26.00
_diffrn_reflns_theta_full     26.00
_diffrn_measured_fraction_theta_max     0.986
_diffrn_measured_fraction_theta_full     0.986
_diffrn_reflns_limit_h_min     -12
_diffrn_reflns_limit_h_max     12
_diffrn_reflns_limit_k_min     -13
_diffrn_reflns_limit_k_max     13
_diffrn_reflns_limit_l_min     -10
_diffrn_reflns_limit_l_max     14
_diffrn_standards_number     ?
_diffrn_standards_interval_count     ?
_diffrn_standards_interval_time     ?
_diffrn_standards_decay_%     ?
_reflns_number_total     4484
_reflns_number_gt     3788
_reflns_threshold_expression     I>2\s(I)
_refine_ls_structure_factor_coef     Fsqd
_refine_ls_matrix_type     full
_refine_ls_R_factor_all     0.0720
_refine_ls_R_factor_gt     0.0570
_refine_ls_wR_factor_gt     0.1177
_refine_ls_wR_factor_ref     0.1230
_refine_ls_goodness_of_fit_ref     1.160
_refine_ls_restrained_S_all     1.160
_refine_ls_number_reflns     4484
_refine_ls_number_parameters     318
_refine_ls_number_restraints     0
_refine_ls_number_constraints     0
_refine_ls_hydrogen_treatment     constr
_refine_ls_weighting_scheme     calc
_refine_ls_weighting_details
         'calc w=1/[\s^2^(Fo^2^)+(0.0391P)^2^+1.1151P] where P=(Fo^2^+2Fc^2^)/3'
_atom_sites_solution_hydrogens     geom
_atom_sites_solution_primary     direct
_atom_sites_solution_secondary     difmap
_refine_ls_shift/su_max     0.001
_refine_ls_shift/su_mean     0.000
_refine_diff_density_max     0.786
_refine_diff_density_min     -0.416
_refine_ls_extinction_method     none
_refine_ls_extinction_coef     ?
loop_
    _atom_type_symbol
    _atom_type_description
    _atom_type_scat_dispersion_real
    _atom_type_scat_dispersion_imag
    _atom_type_scat_source
    'C' 'C' 0.0033 0.0016
                         'International Tables Vol C Tables 4.2.6.8 and 6.1.1.4'
    'H' 'H' 0.0000 0.0000
                         'International Tables Vol C Tables 4.2.6.8 and 6.1.1.4'
    'N' 'N' 0.0061 0.0033
                         'International Tables Vol C Tables 4.2.6.8 and 6.1.1.4'
    'O' 'O' 0.0106 0.0060
                         'International Tables Vol C Tables 4.2.6.8 and 6.1.1.4'
    'Zn' 'Zn' 0.2839 1.4301
                         'International Tables Vol C Tables 4.2.6.8 and 6.1.1.4'
_computing_data_collection     'APEX2 (Bruker, 2007)'
_computing_cell_refinement     'SAINT (Bruker, 2007)'
_computing_data_reduction     'SAINT (Bruker, 2007)'
_computing_structure_solution     'SHELXS97 (Sheldrick, 2008)'
_computing_structure_refinement     'SHELXL97 (Sheldrick, 2008)'
_computing_molecular_graphics     'SHELXTL (Sheldrick, 2008)'
_computing_publication_material     'SHELXTL (Sheldrick, 2008)'
loop_
    _atom_site_type_symbol
    _atom_site_label
    _atom_site_fract_x
    _atom_site_fract_y
    _atom_site_fract_z
    _atom_site_U_iso_or_equiv
    _atom_site_adp_type
    _atom_site_calc_flag
    _atom_site_refinement_flags
    _atom_site_occupancy
    _atom_site_disorder_assembly
    _atom_site_disorder_group
    Zn Zn1 0.69886(4) 0.81936(4) 0.62615(4) 0.02963(15) Uani d . 1 . .
    N N1 0.8962(3) 0.7397(3) 0.6331(3) 0.0290(7) Uani d . 1 . .
    N N2 0.7562(3) 0.9615(3) 0.6702(3) 0.0294(7) Uani d . 1 . .
    O O1 0.7872(3) 1.0671(3) 0.1966(3) 0.0402(7) Uani d . 1 . .
    O O2 0.7264(3) 0.9119(3) 0.4398(3) 0.0476(7) Uani d . 1 . .
    O O3 0.7021(4) 0.7032(3) 0.4797(3) 0.0653(10) Uani d . 1 . .
    O O4 0.5135(3) 1.1471(4) 0.2926(4) 0.0723(11) Uani d . 1 . .
    O O5 0.4336(4) 1.3253(4) 0.1854(5) 0.0931(15) Uani d . 1 . .
    O O1W 0.6185(5) 0.4727(3) 0.6971(4) 0.0904(14) Uani d . 1 . .
    H H1WA 0.6406 0.5286 0.6219 0.109 Uiso d R 1 . .
    H H1WB 0.6035 0.5144 0.7494 0.109 Uiso d R 1 . .
    C C1 0.5330(5) 1.2495(5) 0.1998(6) 0.0507(12) Uani d . 1 . .
    C C2 0.6804(4) 1.2853(4) 0.1109(4) 0.0366(9) Uani d . 1 . .
    C C3 0.7046(5) 1.4153(4) 0.0292(5) 0.0474(11) Uani d . 1 . .
    H H3 0.6285 1.4758 0.0235 0.057 Uiso calc R 1 . .
    C C4 0.8373(5) 1.4565(4) -0.0429(5) 0.0522(12) Uani d . 1 . .
    H H4 0.8506 1.5438 -0.0965 0.063 Uiso calc R 1 . .
    C C5 0.9501(5) 1.3685(5) -0.0355(4) 0.0497(12) Uani d . 1 . .
    H H5 1.0402 1.3968 -0.0825 0.060 Uiso calc R 1 . .
    C C6 0.9309(4) 1.2378(4) 0.0413(4) 0.0400(10) Uani d . 1 . .
    H H6 1.0078 1.1776 0.0441 0.048 Uiso calc R 1 . .
    C C7 0.7965(4) 1.1970(4) 0.1141(4) 0.0305(8) Uani d . 1 . .
    C C8 0.7349(4) 0.9736(3) 0.1771(4) 0.0311(8) Uani d . 1 . .
    C C9 0.7182(4) 0.9954(4) 0.0613(4) 0.0395(10) Uani d . 1 . .
    H H9 0.7370 1.0770 -0.0029 0.047 Uiso calc R 1 . .
    C C10 0.6740(5) 0.8971(4) 0.0415(4) 0.0469(11) Uani d . 1 . .
    H H10 0.6611 0.9133 -0.0354 0.056 Uiso calc R 1 . .
    C C11 0.6487(5) 0.7745(4) 0.1344(5) 0.0485(11) Uani d . 1 . .
    H H11 0.6212 0.7071 0.1200 0.058 Uiso calc R 1 . .
    C C12 0.6650(4) 0.7535(4) 0.2488(5) 0.0432(10) Uani d . 1 . .
    H H12 0.6476 0.6707 0.3113 0.052 Uiso calc R 1 . .
    C C13 0.7062(4) 0.8508(4) 0.2750(4) 0.0325(8) Uani d . 1 . .
    C C14 0.7124(4) 0.8198(4) 0.4060(4) 0.0401(10) Uani d . 1 . .
    C C15 0.9622(4) 0.6263(3) 0.6140(4) 0.0360(9) Uani d . 1 . .
    H H15 0.9129 0.5688 0.6071 0.043 Uiso calc R 1 . .
    C C16 1.0999(4) 0.5905(4) 0.6042(4) 0.0375(9) Uani d . 1 . .
    H H16 1.1412 0.5100 0.5917 0.045 Uiso calc R 1 . .
    C C17 1.1763(4) 0.6746(4) 0.6130(4) 0.0347(9) Uani d . 1 . .
    C C18 1.3281(5) 0.6431(5) 0.5984(6) 0.0558(13) Uani d . 1 . .
    H H18A 1.3359 0.5799 0.6768 0.084 Uiso calc R 1 . .
    H H18B 1.3699 0.7228 0.5796 0.084 Uiso calc R 1 . .
    H H18C 1.3756 0.6065 0.5295 0.084 Uiso calc R 1 . .
    C C19 1.1067(4) 0.7924(3) 0.6351(4) 0.0311(8) Uani d . 1 . .
    H H19 1.1540 0.8513 0.6425 0.037 Uiso calc R 1 . .
    C C20 0.9681(4) 0.8214(3) 0.6458(3) 0.0260(8) Uani d . 1 . .
    C C21 0.8882(4) 0.9448(3) 0.6701(3) 0.0258(7) Uani d . 1 . .
    C C22 0.9417(4) 1.0362(3) 0.6920(3) 0.0285(8) Uani d . 1 . .
    H H22 1.0326 1.0222 0.6923 0.034 Uiso calc R 1 . .
    C C23 0.8611(4) 1.1487(3) 0.7136(4) 0.0329(9) Uani d . 1 . .
    C C24 0.9184(5) 1.2489(4) 0.7370(5) 0.0450(11) Uani d . 1 . .
    H H24A 0.9678 1.2041 0.7953 0.068 Uiso calc R 1 . .
    H H24B 0.8428 1.3055 0.7737 0.068 Uiso calc R 1 . .
    H H24C 0.9812 1.3013 0.6572 0.068 Uiso calc R 1 . .
    C C25 0.7257(4) 1.1644(4) 0.7143(4) 0.0368(9) Uani d . 1 . .
    H H25 0.6680 1.2384 0.7288 0.044 Uiso calc R 1 . .
    C C26 0.6775(4) 1.0689(4) 0.6931(4) 0.0371(9) Uani d . 1 . .
    H H26 0.5860 1.0798 0.6949 0.045 Uiso calc R 1 . .
loop_
    _atom_site_aniso_label
    _atom_site_aniso_U_11
    _atom_site_aniso_U_22
    _atom_site_aniso_U_33
    _atom_site_aniso_U_12
    _atom_site_aniso_U_13
    _atom_site_aniso_U_23
    Zn1 0.0253(2) 0.0322(2) 0.0321(3) -0.00478(16) -0.00982(19) -0.01000(19)
    N1 0.0305(17) 0.0258(15) 0.0303(17) -0.0043(12) -0.0116(15) -0.0061(13)
    N2 0.0243(16) 0.0322(15) 0.0351(18) -0.0003(12) -0.0112(14) -0.0144(14)
    O1 0.0490(18) 0.0403(15) 0.0358(16) -0.0131(13) -0.0210(14) -0.0053(13)
    O2 0.0485(19) 0.0604(19) 0.0336(16) -0.0092(15) -0.0156(15) -0.0106(15)
    O3 0.076(2) 0.0526(19) 0.053(2) -0.0105(17) -0.033(2) 0.0133(17)
    O4 0.040(2) 0.113(3) 0.051(2) -0.034(2) -0.0021(17) -0.013(2)
    O5 0.040(2) 0.069(2) 0.155(5) 0.0009(18) -0.023(3) -0.034(3)
    O1W 0.115(4) 0.0360(18) 0.091(3) 0.000(2) -0.016(3) -0.014(2)
    C1 0.033(3) 0.051(3) 0.078(4) -0.005(2) -0.013(3) -0.038(3)
    C2 0.031(2) 0.042(2) 0.039(2) -0.0068(17) -0.0070(19) -0.0184(19)
    C3 0.051(3) 0.038(2) 0.053(3) -0.0012(19) -0.019(2) -0.015(2)
    C4 0.073(4) 0.037(2) 0.042(3) -0.021(2) -0.014(3) -0.006(2)
    C5 0.048(3) 0.061(3) 0.038(2) -0.032(2) -0.001(2) -0.015(2)
    C6 0.030(2) 0.051(2) 0.039(2) -0.0054(18) -0.0098(19) -0.016(2)
    C7 0.034(2) 0.0351(19) 0.0239(19) -0.0122(16) -0.0099(17) -0.0072(16)
    C8 0.0245(19) 0.0331(19) 0.035(2) -0.0020(15) -0.0083(17) -0.0120(17)
    C9 0.047(3) 0.042(2) 0.027(2) -0.0101(19) -0.012(2) -0.0077(18)
    C10 0.052(3) 0.057(3) 0.041(3) -0.004(2) -0.017(2) -0.025(2)
    C11 0.051(3) 0.042(2) 0.060(3) -0.003(2) -0.019(2) -0.026(2)
    C12 0.035(2) 0.034(2) 0.053(3) 0.0008(17) -0.011(2) -0.012(2)
    C13 0.027(2) 0.0325(19) 0.034(2) 0.0011(15) -0.0090(18) -0.0096(17)
    C14 0.024(2) 0.050(2) 0.034(2) -0.0015(17) -0.0089(18) -0.002(2)
    C15 0.043(2) 0.0257(18) 0.040(2) -0.0070(16) -0.015(2) -0.0086(17)
    C16 0.043(2) 0.0263(18) 0.042(2) 0.0070(16) -0.016(2) -0.0138(18)
    C17 0.033(2) 0.036(2) 0.035(2) 0.0031(16) -0.0127(18) -0.0122(18)
    C18 0.039(3) 0.055(3) 0.085(4) 0.018(2) -0.031(3) -0.036(3)
    C19 0.032(2) 0.0329(19) 0.032(2) 0.0001(15) -0.0148(18) -0.0115(17)
    C20 0.0282(19) 0.0241(16) 0.0236(18) -0.0021(14) -0.0077(16) -0.0068(15)
    C21 0.0258(19) 0.0260(17) 0.0230(18) -0.0020(14) -0.0065(16) -0.0071(15)
    C22 0.028(2) 0.0301(18) 0.0272(19) -0.0025(15) -0.0100(17) -0.0080(16)
    C23 0.039(2) 0.0294(18) 0.029(2) -0.0051(16) -0.0103(18) -0.0085(17)
    C24 0.052(3) 0.038(2) 0.053(3) -0.0059(19) -0.017(2) -0.023(2)
    C25 0.035(2) 0.0309(19) 0.044(2) 0.0037(16) -0.013(2) -0.0149(19)
    C26 0.027(2) 0.034(2) 0.051(3) 0.0043(16) -0.014(2) -0.0168(19)
_geom_special_details
;
All e.s.d.'s (except the e.s.d. in the dihedral angle between two l.s. planes)
are estimated using the full covariance matrix. The cell e.s.d.'s are taken
into account individually in the estimation of e.s.d.'s in distances, angles
and torsion angles; correlations between e.s.d.'s in cell parameters are only
used when they are defined by crystal symmetry. An approximate (isotropic)
treatment of cell e.s.d.'s is used for estimating e.s.d.'s involving l.s.
planes.
;
loop_
    _geom_bond_atom_site_label_1
    _geom_bond_atom_site_label_2
    _geom_bond_site_symmetry_2
    _geom_bond_distance
    _geom_bond_publ_flag
    Zn1 O2 . 2.006(3) y
    Zn1 O4 2_676 2.053(4) y
    Zn1 N2 . 2.059(3) y
    Zn1 N1 . 2.086(3) y
    Zn1 O5 2_676 2.295(5) y
    Zn1 O3 . 2.495(4) y
    N1 C15 . 1.335(5) ?
    N1 C20 . 1.353(4) ?
    N2 C26 . 1.335(5) ?
    N2 C21 . 1.350(4) ?
    O1 C8 . 1.372(4) ?
    O1 C7 . 1.389(4) ?
    O2 C14 . 1.261(5) ?
    O3 C14 . 1.246(5) ?
    O4 C1 . 1.231(6) ?
    O4 Zn1 2_676 2.053(4) ?
    O5 C1 . 1.214(5) ?
    O5 Zn1 2_676 2.295(5) ?
    O1W H1WA . 0.8500 ?
    O1W H1WB . 0.8500 ?
    C1 C2 . 1.512(6) ?
    C1 Zn1 2_676 2.519(5) ?
    C2 C7 . 1.389(5) ?
    C2 C3 . 1.395(6) ?
    C3 C4 . 1.372(6) ?
    C3 H3 . 0.9300 ?
    C4 C5 . 1.367(7) ?
    C4 H4 . 0.9300 ?
    C5 C6 . 1.382(6) ?
    C5 H5 . 0.9300 ?
    C6 C7 . 1.386(5) ?
    C6 H6 . 0.9300 ?
    C8 C9 . 1.392(5) ?
    C8 C13 . 1.405(5) ?
    C9 C10 . 1.370(6) ?
    C9 H9 . 0.9300 ?
    C10 C11 . 1.379(6) ?
    C10 H10 . 0.9300 ?
    C11 C12 . 1.375(6) ?
    C11 H11 . 0.9300 ?
    C12 C13 . 1.391(5) ?
    C12 H12 . 0.9300 ?
    C13 C14 . 1.501(6) ?
    C15 C16 . 1.378(5) ?
    C15 H15 . 0.9300 ?
    C16 C17 . 1.383(5) ?
    C16 H16 . 0.9300 ?
    C17 C19 . 1.399(5) ?
    C17 C18 . 1.503(5) ?
    C18 H18A . 0.9600 ?
    C18 H18B . 0.9600 ?
    C18 H18C . 0.9600 ?
    C19 C20 . 1.380(5) ?
    C19 H19 . 0.9300 ?
    C20 C21 . 1.489(5) ?
    C21 C22 . 1.378(5) ?
    C22 C23 . 1.383(5) ?
    C22 H22 . 0.9300 ?
    C23 C25 . 1.385(5) ?
    C23 C24 . 1.497(5) ?
    C24 H24A . 0.9600 ?
    C24 H24B . 0.9600 ?
    C24 H24C . 0.9600 ?
    C25 C26 . 1.377(5) ?
    C25 H25 . 0.9300 ?
    C26 H26 . 0.9300 ?
loop_
    _geom_angle_atom_site_label_1
    _geom_angle_atom_site_label_2
    _geom_angle_atom_site_label_3
    _geom_angle_site_symmetry_1
    _geom_angle_site_symmetry_3
    _geom_angle
    _geom_angle_publ_flag
    O2 Zn1 O4 . 2_676 100.39(14) y
    O2 Zn1 N2 . . 100.84(13) y
    O4 Zn1 N2 2_676 . 96.86(14) y
    O2 Zn1 N1 . . 106.07(12) y
    O4 Zn1 N1 2_676 . 153.52(14) y
    N2 Zn1 N1 . . 79.25(11) y
    O2 Zn1 O5 . 2_676 145.16(14) y
    O4 Zn1 O5 2_676 2_676 57.76(14) y
    N2 Zn1 O5 . 2_676 108.05(15) y
    N1 Zn1 O5 . 2_676 98.21(12) y
    O2 Zn1 O3 . . 56.84(11) y
    O4 Zn1 O3 2_676 . 99.09(14) y
    N2 Zn1 O3 . . 154.58(12) y
    N1 Zn1 O3 . . 94.60(12) y
    O5 Zn1 O3 2_676 . 97.20(14) y
    O2 Zn1 C1 . 2_676 124.65(15) ?
    O4 Zn1 C1 2_676 2_676 29.03(14) ?
    N2 Zn1 C1 . 2_676 104.76(13) ?
    N1 Zn1 C1 . 2_676 126.34(15) ?
    O5 Zn1 C1 2_676 2_676 28.74(14) ?
    O3 Zn1 C1 . 2_676 98.76(13) ?
    C15 N1 C20 . . 117.9(3) ?
    C15 N1 Zn1 . . 127.7(2) ?
    C20 N1 Zn1 . . 114.0(2) ?
    C26 N2 C21 . . 118.4(3) ?
    C26 N2 Zn1 . . 126.0(2) ?
    C21 N2 Zn1 . . 115.5(2) ?
    C8 O1 C7 . . 121.0(3) ?
    C14 O2 Zn1 . . 101.8(3) ?
    C14 O3 Zn1 . . 79.6(3) ?
    C1 O4 Zn1 . 2_676 97.0(3) ?
    C1 O5 Zn1 . 2_676 85.9(4) ?
    H1WA O1W H1WB . . 107.7 ?
    O5 C1 O4 . . 119.3(5) ?
    O5 C1 C2 . . 120.5(5) ?
    O4 C1 C2 . . 120.1(4) ?
    O5 C1 Zn1 . 2_676 65.3(3) ?
    O4 C1 Zn1 . 2_676 54.0(3) ?
    C2 C1 Zn1 . 2_676 171.7(4) ?
    C7 C2 C3 . . 117.3(4) ?
    C7 C2 C1 . . 122.8(4) ?
    C3 C2 C1 . . 119.6(4) ?
    C4 C3 C2 . . 122.0(4) ?
    C4 C3 H3 . . 119.0 ?
    C2 C3 H3 . . 119.0 ?
    C5 C4 C3 . . 119.6(4) ?
    C5 C4 H4 . . 120.2 ?
    C3 C4 H4 . . 120.2 ?
    C4 C5 C6 . . 120.4(4) ?
    C4 C5 H5 . . 119.8 ?
    C6 C5 H5 . . 119.8 ?
    C5 C6 C7 . . 119.6(4) ?
    C5 C6 H6 . . 120.2 ?
    C7 C6 H6 . . 120.2 ?
    C6 C7 O1 . . 115.8(3) ?
    C6 C7 C2 . . 121.0(4) ?
    O1 C7 C2 . . 123.0(3) ?
    O1 C8 C9 . . 121.5(3) ?
    O1 C8 C13 . . 118.0(3) ?
    C9 C8 C13 . . 120.3(3) ?
    C10 C9 C8 . . 120.3(4) ?
    C10 C9 H9 . . 119.8 ?
    C8 C9 H9 . . 119.8 ?
    C9 C10 C11 . . 120.7(4) ?
    C9 C10 H10 . . 119.7 ?
    C11 C10 H10 . . 119.7 ?
    C12 C11 C10 . . 118.8(4) ?
    C12 C11 H11 . . 120.6 ?
    C10 C11 H11 . . 120.6 ?
    C11 C12 C13 . . 122.8(4) ?
    C11 C12 H12 . . 118.6 ?
    C13 C12 H12 . . 118.6 ?
    C12 C13 C8 . . 117.0(4) ?
    C12 C13 C14 . . 118.4(4) ?
    C8 C13 C14 . . 124.6(4) ?
    O3 C14 O2 . . 121.3(4) ?
    O3 C14 C13 . . 119.1(4) ?
    O2 C14 C13 . . 119.6(3) ?
    N1 C15 C16 . . 123.2(3) ?
    N1 C15 H15 . . 118.4 ?
    C16 C15 H15 . . 118.4 ?
    C15 C16 C17 . . 119.7(3) ?
    C15 C16 H16 . . 120.1 ?
    C17 C16 H16 . . 120.1 ?
    C16 C17 C19 . . 117.2(3) ?
    C16 C17 C18 . . 122.2(4) ?
    C19 C17 C18 . . 120.7(4) ?
    C17 C18 H18A . . 109.5 ?
    C17 C18 H18B . . 109.5 ?
    H18A C18 H18B . . 109.5 ?
    C17 C18 H18C . . 109.5 ?
    H18A C18 H18C . . 109.5 ?
    H18B C18 H18C . . 109.5 ?
    C20 C19 C17 . . 120.1(3) ?
    C20 C19 H19 . . 119.9 ?
    C17 C19 H19 . . 119.9 ?
    N1 C20 C19 . . 121.8(3) ?
    N1 C20 C21 . . 115.6(3) ?
    C19 C20 C21 . . 122.7(3) ?
    N2 C21 C22 . . 121.3(3) ?
    N2 C21 C20 . . 115.0(3) ?
    C22 C21 C20 . . 123.7(3) ?
    C21 C22 C23 . . 120.4(3) ?
    C21 C22 H22 . . 119.8 ?
    C23 C22 H22 . . 119.8 ?
    C22 C23 C25 . . 117.8(3) ?
    C22 C23 C24 . . 120.9(3) ?
    C25 C23 C24 . . 121.4(4) ?
    C23 C24 H24A . . 109.5 ?
    C23 C24 H24B . . 109.5 ?
    H24A C24 H24B . . 109.5 ?
    C23 C24 H24C . . 109.5 ?
    H24A C24 H24C . . 109.5 ?
    H24B C24 H24C . . 109.5 ?
    C26 C25 C23 . . 119.2(4) ?
    C26 C25 H25 . . 120.4 ?
    C23 C25 H25 . . 120.4 ?
    N2 C26 C25 . . 122.9(3) ?
    N2 C26 H26 . . 118.5 ?
    C25 C26 H26 . . 118.5 ?
loop_
    _geom_torsion_atom_site_label_1
    _geom_torsion_atom_site_label_2
    _geom_torsion_atom_site_label_3
    _geom_torsion_atom_site_label_4
    _geom_torsion_site_symmetry_1
    _geom_torsion_site_symmetry_2
    _geom_torsion_site_symmetry_3
    _geom_torsion_site_symmetry_4
    _geom_torsion
    _geom_torsion_publ_flag
    O2 Zn1 N1 C15 . . . . -82.0(3) ?
    O4 Zn1 N1 C15 2_676 . . . 95.9(4) ?
    N2 Zn1 N1 C15 . . . . 179.7(3) ?
    O5 Zn1 N1 C15 2_676 . . . 72.7(3) ?
    O3 Zn1 N1 C15 . . . . -25.3(3) ?
    C1 Zn1 N1 C15 2_676 . . . 79.1(4) ?
    O2 Zn1 N1 C20 . . . . 90.9(3) ?
    O4 Zn1 N1 C20 2_676 . . . -91.2(4) ?
    N2 Zn1 N1 C20 . . . . -7.4(2) ?
    O5 Zn1 N1 C20 2_676 . . . -114.4(3) ?
    O3 Zn1 N1 C20 . . . . 147.7(3) ?
    C1 Zn1 N1 C20 2_676 . . . -107.9(3) ?
    O2 Zn1 N2 C26 . . . . 78.6(3) ?
    O4 Zn1 N2 C26 2_676 . . . -23.5(4) ?
    N1 Zn1 N2 C26 . . . . -176.9(3) ?
    O5 Zn1 N2 C26 2_676 . . . -81.7(3) ?
    O3 Zn1 N2 C26 . . . . 105.1(4) ?
    C1 Zn1 N2 C26 2_676 . . . -51.9(4) ?
    O2 Zn1 N2 C21 . . . . -98.6(3) ?
    O4 Zn1 N2 C21 2_676 . . . 159.4(3) ?
    N1 Zn1 N2 C21 . . . . 5.9(3) ?
    O5 Zn1 N2 C21 2_676 . . . 101.1(3) ?
    O3 Zn1 N2 C21 . . . . -72.0(4) ?
    C1 Zn1 N2 C21 2_676 . . . 130.9(3) ?
    O4 Zn1 O2 C14 2_676 . . . -90.3(3) ?
    N2 Zn1 O2 C14 . . . . 170.5(2) ?
    N1 Zn1 O2 C14 . . . . 88.7(3) ?
    O5 Zn1 O2 C14 2_676 . . . -43.6(4) ?
    O3 Zn1 O2 C14 . . . . 3.8(2) ?
    C1 Zn1 O2 C14 2_676 . . . -72.9(3) ?
    O2 Zn1 O3 C14 . . . . -3.8(2) ?
    O4 Zn1 O3 C14 2_676 . . . 92.7(3) ?
    N2 Zn1 O3 C14 . . . . -35.5(4) ?
    N1 Zn1 O3 C14 . . . . -110.0(2) ?
    O5 Zn1 O3 C14 2_676 . . . 151.1(2) ?
    C1 Zn1 O3 C14 2_676 . . . 122.1(3) ?
    Zn1 O5 C1 O4 2_676 . . . 1.9(5) ?
    Zn1 O5 C1 C2 2_676 . . . -173.3(4) ?
    Zn1 O4 C1 O5 2_676 . . . -2.1(5) ?
    Zn1 O4 C1 C2 2_676 . . . 173.1(3) ?
    O5 C1 C2 C7 . . . . -172.9(5) ?
    O4 C1 C2 C7 . . . . 12.0(7) ?
    O5 C1 C2 C3 . . . . 12.9(7) ?
    O4 C1 C2 C3 . . . . -162.2(4) ?
    C7 C2 C3 C4 . . . . -1.7(7) ?
    C1 C2 C3 C4 . . . . 172.8(4) ?
    C2 C3 C4 C5 . . . . 0.1(7) ?
    C3 C4 C5 C6 . . . . 1.8(7) ?
    C4 C5 C6 C7 . . . . -1.9(7) ?
    C5 C6 C7 O1 . . . . -174.8(4) ?
    C5 C6 C7 C2 . . . . 0.2(6) ?
    C8 O1 C7 C6 . . . . -113.1(4) ?
    C8 O1 C7 C2 . . . . 72.0(5) ?
    C3 C2 C7 C6 . . . . 1.6(6) ?
    C1 C2 C7 C6 . . . . -172.7(4) ?
    C3 C2 C7 O1 . . . . 176.2(3) ?
    C1 C2 C7 O1 . . . . 1.9(6) ?
    C7 O1 C8 C9 . . . . 14.3(6) ?
    C7 O1 C8 C13 . . . . -169.4(3) ?
    O1 C8 C9 C10 . . . . 175.9(4) ?
    C13 C8 C9 C10 . . . . -0.3(6) ?
    C8 C9 C10 C11 . . . . -1.5(7) ?
    C9 C10 C11 C12 . . . . 1.7(7) ?
    C10 C11 C12 C13 . . . . -0.1(7) ?
    C11 C12 C13 C8 . . . . -1.6(6) ?
    C11 C12 C13 C14 . . . . 176.4(4) ?
    O1 C8 C13 C12 . . . . -174.5(3) ?
    C9 C8 C13 C12 . . . . 1.8(6) ?
    O1 C8 C13 C14 . . . . 7.6(6) ?
    C9 C8 C13 C14 . . . . -176.1(4) ?
    Zn1 O3 C14 O2 . . . . 6.0(4) ?
    Zn1 O3 C14 C13 . . . . -173.3(3) ?
    Zn1 O2 C14 O3 . . . . -7.5(5) ?
    Zn1 O2 C14 C13 . . . . 171.8(3) ?
    C12 C13 C14 O3 . . . . 11.0(6) ?
    C8 C13 C14 O3 . . . . -171.1(4) ?
    C12 C13 C14 O2 . . . . -168.3(4) ?
    C8 C13 C14 O2 . . . . 9.6(6) ?
    C20 N1 C15 C16 . . . . -1.4(6) ?
    Zn1 N1 C15 C16 . . . . 171.3(3) ?
    N1 C15 C16 C17 . . . . -0.6(6) ?
    C15 C16 C17 C19 . . . . 1.6(6) ?
    C15 C16 C17 C18 . . . . -177.8(4) ?
    C16 C17 C19 C20 . . . . -0.7(6) ?
    C18 C17 C19 C20 . . . . 178.8(4) ?
    C15 N1 C20 C19 . . . . 2.4(5) ?
    Zn1 N1 C20 C19 . . . . -171.3(3) ?
    C15 N1 C20 C21 . . . . -178.6(3) ?
    Zn1 N1 C20 C21 . . . . 7.8(4) ?
    C17 C19 C20 N1 . . . . -1.4(6) ?
    C17 C19 C20 C21 . . . . 179.6(3) ?
    C26 N2 C21 C22 . . . . -0.5(5) ?
    Zn1 N2 C21 C22 . . . . 176.9(3) ?
    C26 N2 C21 C20 . . . . 179.0(3) ?
    Zn1 N2 C21 C20 . . . . -3.6(4) ?
    N1 C20 C21 N2 . . . . -2.9(5) ?
    C19 C20 C21 N2 . . . . 176.2(3) ?
    N1 C20 C21 C22 . . . . 176.6(3) ?
    C19 C20 C21 C22 . . . . -4.3(6) ?
    N2 C21 C22 C23 . . . . -0.6(6) ?
    C20 C21 C22 C23 . . . . 179.9(3) ?
    C21 C22 C23 C25 . . . . 1.0(6) ?
    C21 C22 C23 C24 . . . . -179.8(4) ?
    C22 C23 C25 C26 . . . . -0.3(6) ?
    C24 C23 C25 C26 . . . . -179.5(4) ?
    C21 N2 C26 C25 . . . . 1.2(6) ?
    Zn1 N2 C26 C25 . . . . -175.9(3) ?
    C23 C25 C26 N2 . . . . -0.8(6) ?
loop_
    _geom_hbond_atom_site_label_D
    _geom_hbond_atom_site_label_H
    _geom_hbond_atom_site_label_A
    _geom_hbond_site_symmetry_A
    _geom_hbond_distance_DH
    _geom_hbond_distance_HA
    _geom_hbond_distance_DA
    _geom_hbond_angle_DHA
    _geom_hbond_publ_flag
    O1W H1WA O3 . 0.85 2.04 2.845(5) 158 y
    O1W H1WB O5 2_676 0.85 2.07 2.876(6) 158 y
data_global
_journal_date_recd_electronic     2008-04-04
_journal_date_accepted     2008-04-15
_journal_name_full     'Acta Crystallographica, Section E'
_journal_year     2008
_journal_volume     64
_journal_issue      5
_journal_page_first     m697
_journal_page_last     m697
_journal_paper_category     QM
_journal_coeditor_code     HY2127
_publ_contact_author_name     'Tao, Ruo-Jie'
_publ_contact_author_address
;
Institute of Molecular and Crystal Engineering
College of Chemistry and Chemical Engineering
Henan University
Kaifeng 475001, Henan
People's Republic of China
;
_publ_contact_author_email     zhw@henu.edu.cn
_publ_contact_author_fax     '+86-0378-2866141'
_publ_contact_author_phone     '+86-0378-2866141'
_publ_section_title
;\
Bis(\m-2,2'-oxydibenzoato-\k^4^<i>O</i>,<i>O</i>':<i>O</i>'',<i>O</i>''')\
bis[(4,4'-dimethyl-2,2'-bipyridine-\k^2^<i>N</i>,<i>N</i>')zinc(II)]
dihydrate
;
loop_
    _publ_author_name
    _publ_author_footnote
    _publ_author_address
    'Cui, Hong' .
;
Institute of Molecular and Crystal Engineering
College of Chemistry and Chemical Engineering
Henan University
Kaifeng 475001, Henan
People's Republic of China
;
    'Li, Wen-Juan' .
;
Department of Civil and Environmental Engineering
East China Institute of Technology,
56 Xuefu Road, Fuzhou 344000, Jiangxi
People's Republic of China
;
    'Tao, Ruo-Jie' .
;
Institute of Molecular and Crystal Engineering
College of Chemistry and Chemical Engineering
Henan University
Kaifeng 475001, Henan
People's Republic of China
;
