# Supplementary material for: Bis(μ-2,2′-oxydibenzoato-κ4 O,O′:O′′,O′′′)bis­[(4,4′-dimethyl-2,2′-bipyridine-κ2 N,N′)zinc(II)] dihydrate
Source: Acta Crystallogr Sect E Struct Rep Online. 2008 Apr 23;64(Pt 5):m697. doi: 10.1107/S1600536808010271 (PMC2961073; doi:10.1107/S1600536808010271)
Supplement: Supplementary file 2 [file e-64-0m697-Isup2.hkl]

# 
# h,k,l, Fc-squared, Fo-squared, sigma(Fo-squared) and status flag 
# 
data_I
_shelx_title ' 1 in P-1' 
_shelx_refln_list_code          4 
_shelx_F_calc_maximum      154.98 
_exptl_crystal_F_000       540.00 
_reflns_d_resolution_high  0.8108 
 
loop_ 
 _symmetry_equiv_pos_as_xyz 
 'x, y, z' 
 '-x, -y, -z' 
 
_cell_length_a    10.4245 
_cell_length_b    10.8661 
_cell_length_c    11.9604 
_cell_angle_alpha  68.413 
_cell_angle_beta   66.721 
_cell_angle_gamma  78.348 
 
_shelx_F_squared_multiplier     1.000 
 
loop_ 
 _refln_index_h 
 _refln_index_k 
 _refln_index_l 
 _refln_F_squared_calc 
 _refln_F_squared_meas 
 _refln_F_squared_sigma 
 _refln_observed_status 
   1   0   0       19.42        0.00      1.59 o 
   2   0   0    11387.36    11915.01    298.81 o 
   3   0   0     9105.78     9645.90    182.73 o 
   4   0   0      376.35      382.96     19.86 o 
   5   0   0     8808.08     9491.87    277.11 o 
   6   0   0      100.62      109.36     13.53 o 
   7   0   0      621.56      683.14     35.56 o 
   8   0   0      974.23     1033.90     48.14 o 
   9   0   0       31.67       29.97      8.70 o 
  10   0   0      363.34      414.08     37.68 o 
  11   0   0       25.71       43.51     21.77 o 
 -11   1   0       87.16      106.26     22.60 o 
 -10   1   0      180.11      206.67     27.37 o 
  -9   1   0      292.42      311.05     33.03 o 
  -8   1   0      460.83      450.49     37.21 o 
  -7   1   0      426.03      443.52     26.73 o 
  -6   1   0     1516.60     1439.82     55.39 o 
  -5   1   0     1213.34     1073.52     28.21 o 
  -4   1   0    11117.34    12185.95    232.19 o 
  -3   1   0      551.36      552.26     15.47 o 
  -2   1   0    24018.87    25591.08    480.41 o 
  -1   1   0     1040.18     1178.19     28.55 o 
   0   1   0     6347.71     6609.96    101.04 o 
   1   1   0     1556.48     1715.10     51.26 o 
   2   1   0      194.30      205.12     10.41 o 
   3   1   0     3511.22     3428.63    103.11 o 
   4   1   0       52.21       46.10      6.89 o 
   5   1   0     1590.25     1670.04     58.75 o 
   6   1   0      886.85      818.43     37.26 o 
   7   1   0        0.41        6.48      9.74 o 
   8   1   0      573.22      559.34     32.51 o 
   9   1   0      125.47      115.77     16.09 o 
  10   1   0        0.35       23.84     15.86 o 
  11   1   0      230.11      208.53     30.86 o 
 -11   2   0      110.99       90.51     26.70 o 
 -10   2   0      220.08      252.37     29.23 o 
  -9   2   0      326.12      305.93     30.45 o 
  -8   2   0     1338.29     1279.10     65.23 o 
  -7   2   0       12.41       16.45      8.00 o 
  -6   2   0     2187.56     2162.23     91.07 o 
  -5   2   0      824.02      879.40     26.44 o 
  -4   2   0     4641.89     5147.75    189.33 o 
  -3   2   0     4372.57     4274.96     86.72 o 
  -2   2   0     2427.58     2706.07     43.55 o 
  -1   2   0     6879.26     7539.42    113.63 o 
   0   2   0     5100.21     5704.05    100.23 o 
   1   2   0     4034.48     4000.92     77.45 o 
   2   2   0      994.18      947.96     31.87 o 
   3   2   0       87.14       96.68      7.95 o 
   4   2   0     3908.72     3900.43    118.79 o 
   5   2   0     2861.07     2858.45     92.24 o 
   6   2   0       92.30       89.58     12.47 o 
   7   2   0      538.27      556.01     31.01 o 
   8   2   0       38.72       53.58     10.87 o 
   9   2   0      189.43      204.57     20.74 o 
  10   2   0      184.91      189.21     20.43 o 
  11   2   0       75.94       86.50     25.19 o 
 -11   3   0        0.04        9.92     20.48 o 
 -10   3   0      577.86      549.99     47.33 o 
  -9   3   0      250.92      279.10     32.31 o 
  -8   3   0       59.89       58.84      9.02 o 
  -7   3   0      854.86      856.52     29.78 o 
  -6   3   0      249.46      259.89     28.41 o 
  -5   3   0     2882.01     2627.42     60.79 o 
  -4   3   0      163.26      176.36     13.62 o 
  -3   3   0      484.23      486.35     11.94 o 
  -2   3   0     2714.45     2973.62     50.24 o 
  -1   3   0       32.30       45.80      4.65 o 
   0   3   0     1909.51     1693.13     41.22 o 
   1   3   0     2615.16     2563.20     41.29 o 
   2   3   0       40.90       42.56      4.12 o 
   3   3   0      427.67      404.11     18.33 o 
   4   3   0       36.61       48.78      7.64 o 
   5   3   0      339.36      303.89     19.76 o 
   6   3   0      671.78      606.96     30.14 o 
   7   3   0       96.46      103.66     13.22 o 
   8   3   0      115.77      123.26     16.06 o 
   9   3   0        2.28        0.00     12.60 o 
  10   3   0      320.94      323.98     26.21 o 
  11   3   0       53.00       50.05     14.77 o 
 -10   4   0       45.17      199.67     34.50 o 
  -9   4   0      448.37      483.03     41.71 o 
  -8   4   0       31.61       27.85      7.77 o 
  -7   4   0     2265.94     2166.21     57.29 o 
  -6   4   0       42.53       66.05      8.98 o 
  -5   4   0      131.47      150.89     10.84 o 
  -4   4   0     2769.58     2955.90     50.81 o 
  -3   4   0      497.86      484.11     12.88 o 
  -2   4   0     1040.44     1082.66     40.40 o 
  -1   4   0       60.10       52.70      5.78 o 
   0   4   0      102.44      136.69      5.87 o 
   1   4   0      195.52      154.16      5.79 o 
   2   4   0      786.19      751.66     19.94 o 
   3   4   0     1066.34     1098.17     39.26 o 
   4   4   0      427.56      435.89     15.18 o 
   5   4   0       23.83       19.65      7.59 o 
   6   4   0      383.39      352.21     23.01 o 
   7   4   0      535.91      560.86     31.92 o 
   8   4   0      314.44      327.03     24.82 o 
   9   4   0      194.48      196.91     19.83 o 
  10   4   0        0.10       13.92     14.31 o 
  11   4   0      301.72      280.57     28.54 o 
 -10   5   0      106.68       71.09     27.66 o 
  -9   5   0       78.68       92.02     13.80 o 
  -8   5   0      239.47      239.95     24.91 o 
  -7   5   0       72.28       59.05      9.61 o 
  -6   5   0        9.60       10.43      5.94 o 
  -5   5   0     1504.08     1440.00     40.66 o 
  -4   5   0        2.93       10.08      5.21 o 
  -3   5   0      512.08      494.35     13.64 o 
  -2   5   0       36.38       62.20      5.55 o 
  -1   5   0        9.56       27.09      4.53 o 
   0   5   0     1306.04     1214.05     23.88 o 
   1   5   0     1574.03     1702.09     30.84 o 
   2   5   0     1091.69     1041.44     21.04 o 
   3   5   0      926.89      887.80     19.16 o 
   4   5   0     1444.29     1538.31     29.85 o 
   5   5   0      342.05      342.45     20.30 o 
   6   5   0       44.84       37.68      7.15 o 
   7   5   0     1056.85     1020.65     44.91 o 
   8   5   0        2.97        0.00     10.43 o 
   9   5   0      803.82      776.76     27.30 o 
  10   5   0      122.95      112.69     15.98 o 
  11   5   0       38.90       41.89     17.84 o 
  -9   6   0       86.18       62.97     10.50 o 
  -8   6   0        0.44        1.71      9.33 o 
  -7   6   0      677.67      695.38     28.57 o 
  -6   6   0        0.09        3.68      7.35 o 
  -5   6   0       95.96      104.61      7.75 o 
  -4   6   0      557.63      546.80     22.24 o 
  -3   6   0       59.65       89.11     10.19 o 
  -2   6   0     1212.59     1184.25     27.08 o 
  -1   6   0        0.33        8.20      3.75 o 
   0   6   0      633.57      551.46     23.34 o 
   1   6   0     1131.59     1091.82     22.44 o 
   2   6   0       76.09       71.41      6.29 o 
   3   6   0      891.77      882.83     19.78 o 
   4   6   0      242.39      251.49     12.31 o 
   5   6   0       31.86       23.53      5.49 o 
   6   6   0      611.87      572.67     23.66 o 
   7   6   0      596.82      634.76     29.01 o 
   8   6   0      507.08      472.27     20.64 o 
   9   6   0      406.89      422.64     20.54 o 
  -9   7   0      226.34      171.45     17.38 o 
  -8   7   0      117.06      133.17     18.92 o 
  -7   7   0      189.41      183.56     14.63 o 
  -6   7   0      645.28      577.84     41.06 o 
  -5   7   0       46.86       55.29      8.51 o 
  -4   7   0      785.81      793.24     22.67 o 
  -3   7   0      308.75      310.89     12.74 o 
  -2   7   0      344.51      336.74     12.44 o 
  -1   7   0      322.06      288.23     11.26 o 
   0   7   0       67.38       57.67      6.80 o 
   1   7   0      787.82      822.02     19.16 o 
   2   7   0      254.59      259.70     13.56 o 
   3   7   0      137.10      148.50      7.87 o 
   4   7   0      671.63      638.90     16.91 o 
   5   7   0      895.79      857.61     24.09 o 
   6   7   0      909.18      859.57     38.76 o 
   7   7   0       25.61        9.79     11.41 o 
   8   7   0       35.58       52.73     13.22 o 
   9   7   0       38.61       49.01     12.06 o 
  10   7   0        3.60       18.41     12.86 o 
  -8   8   0      122.18      113.11     14.44 o 
  -7   8   0      166.19      155.55     17.26 o 
  -6   8   0       44.85       42.91     10.35 o 
  -5   8   0      134.35      115.54     14.41 o 
  -4   8   0       31.43       30.47      7.25 o 
  -3   8   0      291.65      303.89     23.15 o 
  -2   8   0      774.30      774.99     21.05 o 
  -1   8   0      386.14      395.09     14.06 o 
   0   8   0      787.38      739.24     19.27 o 
   1   8   0       62.74       64.84      7.36 o 
   2   8   0     1038.72      987.02     27.24 o 
   3   8   0       11.73       17.71      6.29 o 
   4   8   0      173.49      177.02     18.64 o 
   5   8   0       76.70      121.68     14.38 o 
   6   8   0       27.79       25.05      7.90 o 
   7   8   0      269.24      310.71     24.71 o 
   8   8   0       73.55       89.09     13.71 o 
   9   8   0       22.91        0.00     14.28 o 
  -7   9   0      273.01      283.36     20.46 o 
  -6   9   0       31.60       91.57     24.33 o 
  -5   9   0      193.72      157.49     14.67 o 
  -4   9   0      301.68      286.49     18.07 o 
  -3   9   0      252.35      267.74     19.11 o 
  -2   9   0      489.78      522.61     27.64 o 
  -1   9   0       96.71      100.68      9.68 o 
   0   9   0      587.29      543.90     26.97 o 
   1   9   0       30.05       37.52      7.12 o 
   2   9   0        0.68        9.50     10.54 o 
   3   9   0      155.77      186.14     18.18 o 
   4   9   0       16.03       15.86      8.32 o 
   5   9   0      383.16      385.50     26.26 o 
   6   9   0      120.23      117.60     15.57 o 
   7   9   0       12.00       50.33     14.25 o 
   8   9   0      256.84      288.17     25.36 o 
  -6  10   0       89.12       91.88     14.41 o 
  -5  10   0       11.06       10.36      8.06 o 
  -4  10   0      125.06      126.10     14.82 o 
  -3  10   0       34.10       56.34      9.38 o 
  -2  10   0      123.46      108.48     10.09 o 
  -1  10   0      182.46      200.79     12.34 o 
   0  10   0       18.15       20.06     11.49 o 
   1  10   0       14.28        2.97     11.47 o 
   2  10   0       23.45       20.66     14.49 o 
   3  10   0       78.75       70.42     13.79 o 
   4  10   0      569.82      565.64     31.76 o 
   5  10   0        0.37       12.65     10.05 o 
   6  10   0      114.04      148.38     19.16 o 
   7  10   0      188.88      206.33     21.87 o 
  -4  11   0       38.45       40.41     12.47 o 
  -3  11   0       63.58       62.75     11.65 o 
  -2  11   0       88.82      124.78     14.51 o 
  -1  11   0        2.91        3.67     12.45 o 
   0  11   0      142.26      136.92     15.24 o 
   1  11   0       39.16       24.27     14.10 o 
   2  11   0      102.43      133.43     17.79 o 
   3  11   0      462.79      433.50     31.81 o 
   4  11   0       74.77       61.28     17.30 o 
   5  11   0      185.30      160.29     21.67 o 
   6  11   0       49.87       92.40     18.44 o 
  -2  12   0       56.21      105.31     17.35 o 
  -1  12   0       77.40       98.23     19.19 o 
   0  12   0       60.56       63.86     14.98 o 
   1  12   0      287.66      287.99     26.60 o 
   2  12   0        6.52       15.67     14.98 o 
   3  12   0      102.00      117.11     17.30 o 
  -1 -12   1       33.77       42.63     15.75 o 
   0 -12   1       27.92       54.64     15.70 o 
   1 -12   1      139.31      183.24     23.14 o 
  -5 -11   1       19.21       58.31     16.60 o 
  -4 -11   1        4.28       39.12     15.96 o 
  -3 -11   1      191.39      158.76     20.19 o 
  -2 -11   1       17.33       24.27     14.64 o 
  -1 -11   1      167.78      175.68     20.94 o 
   0 -11   1       52.38       61.20     12.71 o 
   1 -11   1        5.39       23.89     14.25 o 
   2 -11   1       52.57       74.06     13.12 o 
   3 -11   1       13.12       45.11     10.36 o 
   4 -11   1      118.63      143.37     17.48 o 
  -6 -10   1        3.59       21.98     15.16 o 
  -5 -10   1       63.14       85.63     15.83 o 
  -4 -10   1      276.07      257.00     21.43 o 
  -3 -10   1      197.82      243.85     22.70 o 
  -2 -10   1       28.49       39.56     13.82 o 
  -1 -10   1      535.65      503.10     30.89 o 
   0 -10   1      167.69      130.47     10.57 o 
   1 -10   1      224.63      207.89     13.90 o 
   2 -10   1      203.75      217.56     13.23 o 
   3 -10   1       34.59       58.69     15.37 o 
   4 -10   1       21.84        8.63      8.86 o 
   5 -10   1      106.31      106.60     13.82 o 
   6 -10   1       64.58       49.84     10.85 o 
  -8  -9   1       34.02       20.84     12.81 o 
  -7  -9   1       21.35       27.92     12.11 o 
  -6  -9   1      265.80      273.63     26.42 o 
  -5  -9   1       25.67       40.44     12.86 o 
  -4  -9   1      368.21      303.71     22.00 o 
  -3  -9   1      325.56      319.49     23.47 o 
  -2  -9   1      314.09      278.82     21.43 o 
  -1  -9   1      983.57      947.59     28.61 o 
   0  -9   1        1.45        5.80      6.86 o 
   1  -9   1      687.30      667.90     23.04 o 
   2  -9   1      146.68      140.83     10.74 o 
   3  -9   1      167.88      152.09     11.77 o 
   4  -9   1      681.64      670.98     35.33 o 
   5  -9   1       20.36       36.39      9.32 o 
   6  -9   1      157.55      205.87     19.91 o 
   7  -9   1       87.28       86.66     15.78 o 
  -8  -8   1      197.32      192.54     21.12 o 
  -7  -8   1        3.44       22.83     12.47 o 
  -6  -8   1      232.36      197.55     18.28 o 
  -5  -8   1      769.44      715.13     36.88 o 
  -4  -8   1        9.17       22.13     10.59 o 
  -3  -8   1      841.94      773.29     43.22 o 
  -2  -8   1       39.71       36.45      7.95 o 
  -1  -8   1      235.82      211.50     11.59 o 
   0  -8   1      678.54      636.88     21.14 o 
   1  -8   1       37.24       32.73      6.90 o 
   2  -8   1      451.52      476.14     19.39 o 
   3  -8   1      340.20      344.04     14.06 o 
   4  -8   1       94.32       90.23      9.11 o 
   5  -8   1      154.98      133.76     13.23 o 
   6  -8   1        7.52       45.20     10.61 o 
   7  -8   1       79.55       95.05     12.10 o 
   8  -8   1        2.05       13.52     19.25 o 
  -9  -7   1       15.42       43.25     12.16 o 
  -8  -7   1       67.99      126.20     17.10 o 
  -7  -7   1      297.61      303.89     23.73 o 
  -6  -7   1        9.89       12.34      8.08 o 
  -5  -7   1      623.82      567.66     21.20 o 
  -4  -7   1       76.49       94.70     10.43 o 
  -3  -7   1        0.40        7.52      5.58 o 
  -2  -7   1      653.31      623.59     20.58 o 
  -1  -7   1      114.98      112.42      9.33 o 
   0  -7   1      479.29      490.29     14.58 o 
   1  -7   1      728.61      683.64     17.97 o 
   2  -7   1      375.12      396.45     13.78 o 
   3  -7   1     1002.59     1007.46     24.18 o 
   4  -7   1        0.69        0.00      4.29 o 
   5  -7   1       22.19       26.97      7.43 o 
   6  -7   1      268.01      259.27     16.39 o 
   7  -7   1       40.62       40.61      7.97 o 
   8  -7   1       96.72      108.53     13.39 o 
   9  -7   1       67.99       76.87     12.21 o 
  -9  -6   1        4.77       15.39     10.87 o 
  -7  -6   1      256.29      227.66     21.69 o 
  -6  -6   1      327.48      344.05     24.38 o 
  -5  -6   1      490.19      478.22     17.94 o 
  -4  -6   1       66.85       70.63      6.98 o 
  -3  -6   1      686.56      678.47     17.03 o 
  -2  -6   1      351.11      335.39     10.88 o 
  -1  -6   1     1837.03     1913.11     35.34 o 
   0  -6   1        7.79       19.34      4.90 o 
   1  -6   1      224.19      175.55      8.60 o 
   2  -6   1      433.77      416.00     13.00 o 
   3  -6   1       62.98      164.08     11.87 o 
   4  -6   1      289.31      286.00     11.27 o 
   5  -6   1       15.05       13.71      7.25 o 
   6  -6   1       66.64       71.19      9.31 o 
   7  -6   1      189.54      177.79     14.62 o 
   8  -6   1       10.93        5.13      9.75 o 
   9  -6   1      128.46      318.64     25.15 o 
  10  -6   1        1.18       13.18     11.31 o 
  -9  -5   1        0.37        5.53     13.94 o 
  -8  -5   1      439.89      431.37     36.77 o 
  -7  -5   1        1.51        0.00      8.06 o 
  -6  -5   1      634.24      612.55     22.35 o 
  -5  -5   1      431.32      413.60     17.03 o 
  -4  -5   1        0.53        0.00      5.57 o 
  -3  -5   1     3082.32     3123.21     65.92 o 
  -2  -5   1       14.68       20.41      5.27 o 
  -1  -5   1     1095.67     1174.35     28.46 o 
   0  -5   1      958.06      851.96     18.62 o 
   1  -5   1       23.21       31.42     11.48 o 
   2  -5   1      242.65      341.49     11.00 o 
   3  -5   1      644.39      718.52     30.86 o 
   4  -5   1       10.99       19.73      6.44 o 
   5  -5   1      244.78      233.47      9.97 o 
   6  -5   1      198.19      193.77     13.50 o 
   7  -5   1      168.08      166.08     13.83 o 
   8  -5   1      385.98      369.20     26.34 o 
   9  -5   1        2.03        3.01      6.42 o 
  10  -5   1       36.35       26.42     10.84 o 
 -10  -4   1      110.90      136.92     17.25 o 
  -9  -4   1      154.16      149.44     18.02 o 
  -8  -4   1       59.35       71.25     13.56 o 
  -7  -4   1     1050.70     1010.09     44.80 o 
  -6  -4   1       84.29       89.07     13.38 o 
  -5  -4   1      638.59      589.72     20.48 o 
  -4  -4   1      501.75      482.05     24.20 o 
  -3  -4   1       12.07       10.72      4.33 o 
  -2  -4   1      375.13      303.93     11.09 o 
  -1  -4   1     1108.89     1181.62     27.21 o 
   0  -4   1       62.53      107.55      5.79 o 
   1  -4   1      384.39      353.46     10.13 o 
   2  -4   1     1446.86     1656.17     45.61 o 
   3  -4   1     2012.49     2094.90     37.16 o 
   4  -4   1      184.14      160.38      7.15 o 
   5  -4   1      353.30      326.93     18.99 o 
   6  -4   1      434.44      425.16     19.48 o 
   7  -4   1      730.23      682.06     28.16 o 
   8  -4   1      661.87      606.59     25.80 o 
   9  -4   1       76.22       80.50     15.13 o 
  10  -4   1       70.44       50.23     14.29 o 
  11  -4   1      116.77       96.53     28.59 o 
 -11  -3   1       98.50      127.75     28.51 o 
 -10  -3   1       50.97      115.04     22.21 o 
  -9  -3   1      211.23      233.81     21.85 o 
  -8  -3   1      144.68      154.35     17.82 o 
  -7  -3   1       66.93       55.96     12.34 o 
  -6  -3   1      426.16      396.32     24.22 o 
  -5  -3   1        1.15        0.39      7.62 o 
  -4  -3   1      741.78      744.50     30.58 o 
  -3  -3   1     1493.29     1532.00     39.07 o 
  -2  -3   1      295.36      292.09     10.06 o 
  -1  -3   1     3018.27     2995.22    141.85 o 
   0  -3   1      456.42      424.26     15.92 o 
   1  -3   1     1417.93     1553.03     27.14 o 
   2  -3   1     2581.05     2525.13     91.25 o 
   3  -3   1        2.92        7.17      3.30 o 
   4  -3   1     3237.09     3266.12    102.24 o 
   5  -3   1     1345.84     1402.03     37.32 o 
   6  -3   1      665.48      617.80     22.99 o 
   7  -3   1      758.10      664.24     25.01 o 
   8  -3   1       69.27       75.09      9.19 o 
   9  -3   1      312.03      296.65     18.56 o 
  10  -3   1       65.78      106.47     26.50 o 
  11  -3   1       39.54       59.70     18.18 o 
 -11  -2   1        4.33       10.17     23.86 o 
 -10  -2   1      451.19      621.34     46.33 o 
  -9  -2   1       59.41       53.66     15.39 o 
  -8  -2   1      243.24      245.04     21.82 o 
  -7  -2   1      321.17      314.38     22.65 o 
  -6  -2   1      285.38      273.52     19.24 o 
  -5  -2   1     1653.99     1478.77     54.15 o 
  -4  -2   1      253.75      226.47     14.77 o 
  -3  -2   1        7.23        8.32      4.88 o 
  -2  -2   1     4246.44     4422.07     91.26 o 
  -1  -2   1      842.65      918.70     20.67 o 
   0  -2   1      999.38      963.13     27.11 o 
   1  -2   1     1491.18     1478.88     31.65 o 
   2  -2   1      167.09      181.83      5.61 o 
   3  -2   1       62.92       65.01      3.58 o 
   4  -2   1     1023.26     1093.15     37.16 o 
   5  -2   1      360.78      304.77     12.69 o 
   6  -2   1      209.07      188.74     10.77 o 
   7  -2   1      174.26      174.10     11.69 o 
   8  -2   1        4.47        0.00      6.25 o 
   9  -2   1       11.20       12.21     18.44 o 
  10  -2   1      475.37      512.47     43.02 o 
  11  -2   1       16.61       26.34     20.53 o 
 -11  -1   1      118.20      159.87     28.95 o 
 -10  -1   1      228.57      272.85     36.26 o 
  -9  -1   1      102.03      163.15     26.86 o 
  -8  -1   1       50.60       50.18      9.81 o 
  -7  -1   1      194.12      197.24     18.18 o 
  -6  -1   1      660.84      614.16     31.63 o 
  -5  -1   1      108.03      128.37     13.94 o 
  -4  -1   1     6648.56     7266.18    212.63 o 
  -3  -1   1     2645.04     2735.45     84.03 o 
  -2  -1   1      937.39     1119.27     36.59 o 
  -1  -1   1     2672.59     3092.52     60.88 o 
   1  -1   1     6486.36     6467.67    122.72 o 
   2  -1   1      198.35      202.95      7.95 o 
   3  -1   1       54.12       46.05      3.98 o 
   4  -1   1     6145.25     6697.86    167.23 o 
   5  -1   1      167.91      172.32      9.30 o 
   6  -1   1     1677.72     1705.78     71.54 o 
   7  -1   1      650.22      649.69     22.35 o 
   8  -1   1      608.28      576.72     33.83 o 
   9  -1   1      910.85      838.00     43.75 o 
  10  -1   1       47.22       60.97     15.96 o 
  11  -1   1      203.35      216.58     31.48 o 
 -11   0   1       26.54        0.00     18.52 o 
 -10   0   1       47.19       73.36     21.43 o 
  -9   0   1       36.33       53.64     17.77 o 
  -8   0   1      464.77      465.21     36.39 o 
  -7   0   1      442.01      487.45     35.89 o 
  -6   0   1      215.12      216.84     17.41 o 
  -5   0   1     2733.93     2736.92     89.63 o 
  -4   0   1      696.55      734.73     30.65 o 
  -3   0   1       33.27       83.15      8.63 o 
  -2   0   1     1579.85     1738.42     54.23 o 
  -1   0   1       20.55       12.21      4.42 o 
   0   0   1     4448.25     4609.06    143.50 o 
   1   0   1      447.49      501.73     11.42 o 
   2   0   1      210.65      240.18      7.37 o 
   3   0   1     5057.46     5558.36    107.46 o 
   4   0   1     1415.70     1332.71     31.12 o 
   5   0   1     1411.74     1290.37     31.53 o 
   6   0   1      156.63      188.98     10.32 o 
   7   0   1      572.00      533.13     29.62 o 
   8   0   1      246.84      237.45     19.83 o 
   9   0   1      180.63      204.11     21.46 o 
  10   0   1      644.55      575.25     36.08 o 
  11   0   1        2.34       23.84     16.11 o 
  12   0   1      152.19      145.49     29.85 o 
 -11   1   1       18.44       26.91     22.29 o 
 -10   1   1      106.51      162.64     29.52 o 
  -9   1   1       91.04      138.39     24.12 o 
  -8   1   1       14.33       84.73     18.85 o 
  -7   1   1      782.99      810.63     47.08 o 
  -6   1   1       14.00       16.55     13.71 o 
  -5   1   1       16.97       10.79     10.30 o 
  -4   1   1     2077.83     2482.45     86.51 o 
  -3   1   1     2158.77     2699.60     88.88 o 
  -2   1   1      156.23      128.11     11.62 o 
  -1   1   1     2613.74     2854.18     86.92 o 
   0   1   1     7019.69     7434.82    190.15 o 
   1   1   1     3595.62     3939.88     73.55 o 
   2   1   1     1071.52     1228.58     20.26 o 
   3   1   1      202.86      216.64      8.64 o 
   4   1   1       76.37       81.82      5.43 o 
   5   1   1     4779.62     5026.26    152.67 o 
   6   1   1      225.54      215.19     17.15 o 
   7   1   1      108.55       90.51     12.40 o 
   8   1   1     1221.71     1265.15     54.49 o 
   9   1   1      115.90      145.80     17.07 o 
  10   1   1      647.12      542.19     37.26 o 
  11   1   1      450.87      391.82     30.89 o 
  12   1   1       71.15      111.22     25.88 o 
 -11   2   1       63.05      135.11     25.80 o 
 -10   2   1        8.29        7.82     16.79 o 
  -9   2   1      173.11      184.59     26.88 o 
  -8   2   1      573.90      527.14     40.93 o 
  -7   2   1      547.44      466.68     36.23 o 
  -6   2   1     1078.20     1114.29     54.51 o 
  -5   2   1     1479.85     1536.61     64.02 o 
  -4   2   1      495.94      443.21     22.39 o 
  -3   2   1     4213.05     4639.91    106.23 o 
  -2   2   1     2515.98     2892.39    120.09 o 
  -1   2   1      698.89      701.56     17.46 o 
   0   2   1     2222.51     2299.67     42.51 o 
   1   2   1      778.18      740.65     15.77 o 
   2   2   1     1722.98     1908.40     38.98 o 
   3   2   1      322.27      298.57     11.31 o 
   4   2   1       95.26       84.34      8.65 o 
   5   2   1       10.28       11.08      7.46 o 
   6   2   1     1082.03     1030.67     42.89 o 
   7   2   1      940.32     1044.49     46.33 o 
   8   2   1      214.61      208.11     18.70 o 
   9   2   1      987.55      957.98     46.82 o 
  10   2   1        1.97        9.58     10.95 o 
  11   2   1      428.00      404.60     33.31 o 
  12   2   1        0.76        0.00     11.88 o 
 -10   3   1      222.26      174.08     26.60 o 
  -9   3   1      126.41      111.71     21.77 o 
  -8   3   1     1113.24     1093.86     61.05 o 
  -7   3   1      809.80      810.37     49.79 o 
  -6   3   1       44.53       33.93      8.32 o 
  -5   3   1     1000.65      953.66     29.30 o 
  -4   3   1       72.27      101.42      8.65 o 
  -3   3   1     4986.16     5040.35    102.33 o 
  -2   3   1        3.03        3.14      2.75 o 
  -1   3   1     3672.17     3939.72     62.36 o 
   0   3   1     1781.30     1799.51     30.27 o 
   1   3   1        8.84       10.88      2.26 o 
   2   3   1      895.93      793.41     15.05 o 
   3   3   1        4.84       10.93      3.88 o 
   4   3   1      890.80      874.14     24.78 o 
   5   3   1     3332.37     3360.28    106.57 o 
   6   3   1       36.68       59.03     11.36 o 
   7   3   1     1738.69     1742.27     66.37 o 
   8   3   1       20.48       15.65      8.03 o 
   9   3   1      177.09      191.77     19.91 o 
  10   3   1      187.56      208.63     22.21 o 
  11   3   1        3.19       14.18     13.43 o 
 -10   4   1       35.53       50.15     24.22 o 
  -9   4   1      616.38      555.54     44.83 o 
  -8   4   1       46.13       59.96     18.36 o 
  -7   4   1      485.81      462.82     22.11 o 
  -6   4   1       57.30       44.59      9.06 o 
  -5   4   1     1100.28     1002.91     38.10 o 
  -4   4   1     1062.45      909.42     27.73 o 
  -3   4   1      779.85      784.26     17.81 o 
  -2   4   1      456.54      384.18     10.67 o 
  -1   4   1      601.71      595.55     13.63 o 
   0   4   1     1382.74     1375.20     24.96 o 
   1   4   1      803.63      768.03     18.43 o 
   2   4   1       37.01       33.14      3.36 o 
   3   4   1     2084.86     2105.06     38.59 o 
   4   4   1       54.40       80.93      6.71 o 
   5   4   1     1532.09     1426.23     34.63 o 
   6   4   1      742.39      695.17     21.44 o 
   7   4   1        9.02        2.72      6.05 o 
   8   4   1      739.85      655.39     22.30 o 
   9   4   1       56.16       74.55      9.60 o 
  10   4   1      302.14      308.15     25.18 o 
  11   4   1      141.86      145.44     19.14 o 
 -10   5   1       35.56       47.77     23.01 o 
  -9   5   1      198.23      179.94     30.81 o 
  -8   5   1      111.56      127.49     25.31 o 
  -7   5   1      131.69      130.43     12.58 o 
  -6   5   1        3.34        2.31      5.26 o 
  -5   5   1      348.50      350.35     18.13 o 
  -4   5   1     1369.31     1360.57     37.76 o 
  -3   5   1      144.21      136.15      7.39 o 
  -2   5   1      234.46      288.85     10.05 o 
  -1   5   1       31.13       55.93      5.04 o 
   0   5   1       87.46       89.41      7.26 o 
   1   5   1      762.69      740.35     16.08 o 
   2   5   1     1139.64     1191.58     22.84 o 
   3   5   1     2338.78     2469.41     95.24 o 
   4   5   1     1627.76     1572.49     29.82 o 
   5   5   1        0.49        3.67      4.49 o 
   6   5   1      262.04      248.15     12.66 o 
   7   5   1     1151.56     1094.19     45.48 o 
   8   5   1      728.61      705.35     39.37 o 
   9   5   1        3.21       13.05      7.83 o 
  10   5   1       84.18       92.47     17.12 o 
  11   5   1       98.92      104.02     21.02 o 
  -9   6   1        9.51       14.85     24.33 o 
  -8   6   1      133.15      170.43     24.27 o 
  -7   6   1       65.89       93.18     11.19 o 
  -6   6   1      468.35      442.98     21.04 o 
  -5   6   1      189.32      172.85     14.02 o 
  -4   6   1        0.02        0.00      5.17 o 
  -3   6   1      694.03      690.61     34.71 o 
  -2   6   1      194.88      246.86      9.74 o 
  -1   6   1      554.59      459.20     13.32 o 
   0   6   1     3143.93     3161.62     53.93 o 
   1   6   1      258.56      275.14      9.39 o 
   2   6   1     3890.75     3968.03     64.95 o 
   3   6   1      435.23      385.59     11.13 o 
   4   6   1      179.81      203.11      8.42 o 
   5   6   1      627.35      638.21     16.74 o 
   6   6   1        9.18       22.61      4.97 o 
   7   6   1      446.25      426.94     18.38 o 
   8   6   1      220.60      207.46     13.66 o 
   9   6   1        8.68       15.49      7.55 o 
  10   6   1      317.83      305.98     24.58 o 
  11   6   1       76.83       70.76     16.66 o 
  -9   7   1       25.63       40.05     22.29 o 
  -8   7   1        2.21        8.84     10.16 o 
  -7   7   1       81.20      115.56     13.19 o 
  -6   7   1      106.05      108.08     17.04 o 
  -5   7   1       12.17       18.96      7.10 o 
  -4   7   1      654.87      619.14     18.27 o 
  -3   7   1       95.73       80.76      7.34 o 
  -2   7   1     1157.50     1198.25     28.04 o 
  -1   7   1      357.95      350.40     12.17 o 
   0   7   1      248.03      235.07      9.50 o 
   1   7   1      547.64      464.48     13.50 o 
   2   7   1      294.03      291.62     10.29 o 
   3   7   1      501.48      502.44     14.09 o 
   4   7   1      642.55      623.65     16.24 o 
   5   7   1        2.87        3.85      7.01 o 
   6   7   1      765.65      713.57     24.15 o 
   7   7   1      322.14      317.03     16.16 o 
   8   7   1      452.12      442.63     20.36 o 
   9   7   1      270.55      267.24     16.25 o 
  10   7   1       15.11       20.04     13.71 o 
  -8   8   1       96.06       88.65     20.34 o 
  -7   8   1       16.35       15.14     20.10 o 
  -6   8   1      314.65      334.75     20.15 o 
  -5   8   1       75.50       87.13     12.64 o 
  -4   8   1      264.60      247.93     12.09 o 
  -3   8   1      407.59      417.96     18.49 o 
  -2   8   1      484.75      472.63     15.87 o 
  -1   8   1      635.70      641.40     22.76 o 
   0   8   1      313.91      324.39     12.24 o 
   1   8   1     1028.19      980.42     22.51 o 
   2   8   1     2761.89     2722.92     62.30 o 
   3   8   1        0.11        0.00      6.65 o 
   4   8   1     1663.19     1592.84     41.36 o 
   5   8   1      596.43      622.74     22.04 o 
   6   8   1      974.12      939.15     40.57 o 
   7   8   1     1008.13     1035.19     45.45 o 
   8   8   1       28.74       21.72     10.67 o 
   9   8   1      392.41      389.73     26.24 o 
  10   8   1       79.85      140.04     20.04 o 
  -7   9   1      152.50      197.87     18.37 o 
  -6   9   1        0.36       36.39     27.45 o 
  -5   9   1      281.18      264.65     28.65 o 
  -4   9   1       19.53       29.55      7.26 o 
  -3   9   1       48.18       53.78      8.11 o 
  -2   9   1      997.33     1006.24     25.78 o 
  -1   9   1        1.98       10.73      5.86 o 
   0   9   1     2136.08     2069.25     40.96 o 
   1   9   1       10.50       30.55      9.99 o 
   2   9   1       33.49       59.42     13.51 o 
   3   9   1     1603.15     1586.17     57.90 o 
   4   9   1       38.26       25.95     11.41 o 
   5   9   1      472.04      405.07     26.55 o 
   6   9   1       33.05       21.07     10.38 o 
   7   9   1      115.44      143.14     18.95 o 
   8   9   1      267.01      276.91     22.05 o 
   9   9   1        0.32       14.28     12.91 o 
  -6  10   1        1.75       50.90     20.99 o 
  -5  10   1       22.97       58.49     24.09 o 
  -4  10   1      178.79      170.66     14.63 o 
  -3  10   1        0.69        4.99      8.57 o 
  -2  10   1      390.13      423.06     18.30 o 
  -1  10   1      224.75      230.23     13.00 o 
   0  10   1      108.49      111.87     15.00 o 
   1  10   1      137.86      149.00     15.86 o 
   2  10   1       76.43       85.53     15.34 o 
   3  10   1      472.57      465.32     28.23 o 
   4  10   1       81.68       86.82     12.11 o 
   5  10   1       77.52      101.64     15.91 o 
   6  10   1      154.70      164.96     20.61 o 
   7  10   1      307.83      298.00     25.77 o 
   8  10   1      157.35      142.16     19.37 o 
  -5  11   1      101.37       83.85     15.03 o 
  -4  11   1       48.28       47.26     12.19 o 
  -3  11   1      244.69      259.53     15.96 o 
  -2  11   1       25.82       41.29     13.20 o 
  -1  11   1      192.41      178.88     19.99 o 
   0  11   1       76.71       77.19     12.94 o 
   1  11   1       45.55       39.72     13.61 o 
   2  11   1      191.52      180.25     19.81 o 
   3  11   1      290.10      286.05     24.71 o 
   4  11   1      301.96      271.95     22.34 o 
   5  11   1      155.65      139.84     17.46 o 
   6  11   1       23.99       28.46     15.03 o 
   7  11   1      130.91      203.62     25.18 o 
  -2  12   1       96.51       87.93     16.94 o 
  -1  12   1        3.42       27.35     15.57 o 
   0  12   1      219.80      209.35     20.56 o 
   1  12   1       78.26       60.81     16.48 o 
   2  12   1       95.16      137.36     20.74 o 
   3  12   1      110.51      111.40     17.43 o 
   4  12   1       12.50       25.88     14.64 o 
   5  12   1       95.38       97.17     17.90 o 
  -3 -11   2        0.56       34.04     12.50 o 
  -2 -11   2       44.84      123.88     20.56 o 
  -1 -11   2       77.80      100.48     17.95 o 
   0 -11   2       23.57       21.30     13.35 o 
   1 -11   2      123.96      108.72     17.69 o 
   2 -11   2       55.21       79.57     16.26 o 
   3 -11   2        0.88       37.88     12.55 o 
  -5 -10   2      192.81      248.66     25.72 o 
  -4 -10   2       13.62       28.43     15.55 o 
  -3 -10   2      322.00      314.51     28.95 o 
  -2 -10   2        0.54       15.11     12.42 o 
  -1 -10   2       38.43       68.90     16.58 o 
   0 -10   2      505.49      478.41     33.83 o 
   1 -10   2       26.11       22.08      8.00 o 
   2 -10   2       91.85       88.35      9.91 o 
   3 -10   2       96.05       91.57     12.55 o 
   4 -10   2       22.35       21.77     10.38 o 
   5 -10   2      342.37      294.47     24.02 o 
  -7  -9   2      174.56      151.40     19.26 o 
  -6  -9   2       16.07       35.66     15.62 o 
  -5  -9   2      128.24      152.08     17.04 o 
  -4  -9   2      129.30      132.89     15.96 o 
  -3  -9   2       18.47       17.43     10.92 o 
  -2  -9   2       56.14       75.41      9.53 o 
  -1  -9   2      626.30      597.93     22.63 o 
   0  -9   2      235.62      229.03     13.50 o 
   1  -9   2      453.53      398.55     17.98 o 
   2  -9   2        1.58       10.16      6.79 o 
   3  -9   2      256.32      285.96     27.71 o 
   4  -9   2      234.03      243.10     20.99 o 
   5  -9   2      123.18      107.61     14.33 o 
   6  -9   2      101.81       88.47     16.04 o 
   7  -9   2        1.73        0.36     13.53 o 
  -8  -8   2        1.34       56.58     20.19 o 
  -7  -8   2        3.71       21.41     12.37 o 
  -6  -8   2       41.05       64.46     13.94 o 
  -5  -8   2       53.71       38.45     11.96 o 
  -4  -8   2      153.86      155.89     11.71 o 
  -3  -8   2      393.58      412.43     18.84 o 
  -2  -8   2      168.04      155.86     11.81 o 
  -1  -8   2      632.94      596.81     21.88 o 
   0  -8   2       77.83       88.47      9.07 o 
   1  -8   2      192.16      202.79     16.02 o 
   2  -8   2      542.17      499.19     22.75 o 
   3  -8   2      333.60      349.33     16.16 o 
   4  -8   2      404.13      430.02     26.88 o 
   5  -8   2       39.99       58.10     12.63 o 
   6  -8   2      167.78      200.29     20.06 o 
   7  -8   2       96.25      379.71     28.10 o 
   8  -8   2       23.84       17.28      9.52 o 
  -6  -7   2       11.99       11.78     11.47 o 
  -5  -7   2      425.90      432.78     29.05 o 
  -4  -7   2      618.95      583.43     32.00 o 
  -3  -7   2      133.13      132.52     10.44 o 
  -2  -7   2      379.57      350.37     24.91 o 
  -1  -7   2       24.74       30.89      7.10 o 
   0  -7   2      328.01      295.27     14.12 o 
   1  -7   2        4.05        7.54      6.16 o 
   2  -7   2      178.63      201.69     11.18 o 
   3  -7   2      100.15      106.72      9.55 o 
   4  -7   2       27.69       45.27     11.21 o 
   5  -7   2      179.04      160.86     24.04 o 
   6  -7   2      101.54       99.94     10.80 o 
   7  -7   2      247.58      242.20     16.64 o 
   8  -7   2       66.17       85.43     11.45 o 
   9  -7   2       53.92       53.50     10.39 o 
  -7  -6   2      592.89      542.76     33.98 o 
  -6  -6   2      170.79      179.71     19.63 o 
  -5  -6   2      346.71      368.35     25.15 o 
  -4  -6   2      479.24      448.58     26.47 o 
  -3  -6   2       29.63       13.66      9.99 o 
  -2  -6   2      436.51      395.15     22.31 o 
  -1  -6   2       11.51       21.79      9.01 o 
   0  -6   2     1441.01     1340.70     53.39 o 
   1  -6   2      199.61      185.01      9.05 o 
   2  -6   2       21.41       35.94      6.00 o 
   3  -6   2     1848.30     1804.17     35.44 o 
   4  -6   2      127.85      132.06     11.43 o 
   5  -6   2      676.84      610.33     24.47 o 
   6  -6   2       27.08       16.76     15.42 o 
   7  -6   2      116.14      136.92     23.24 o 
   8  -6   2      137.78      146.25     13.81 o 
   9  -6   2       19.47       32.15     10.15 o 
  10  -6   2       16.14       20.85     11.44 o 
  -9  -5   2       42.95       62.96     15.03 o 
  -8  -5   2     1086.84      974.30     47.39 o 
  -7  -5   2      421.51      458.58     30.55 o 
  -6  -5   2      261.80      245.35     13.42 o 
  -5  -5   2      374.72      388.09     16.12 o 
  -4  -5   2       95.56       91.69      8.79 o 
  -3  -5   2     1329.00     1255.32     44.69 o 
  -2  -5   2      822.57      814.67     21.45 o 
  -1  -5   2     1543.21     1371.73     47.64 o 
   0  -5   2      470.26      407.19     23.71 o 
   1  -5   2      517.05      517.09     20.63 o 
   2  -5   2      406.52      358.15     11.53 o 
   3  -5   2        3.70        6.65      5.70 o 
   4  -5   2      566.90      576.72     20.21 o 
   5  -5   2      236.54      248.02     14.51 o 
   6  -5   2      119.92      131.77     12.79 o 
   7  -5   2      470.24      426.68     21.04 o 
   8  -5   2       38.80       24.04     10.52 o 
   9  -5   2      235.85      249.96     16.95 o 
  10  -5   2       16.32       28.44      8.00 o 
  -9  -4   2        0.75       37.70     21.12 o 
  -8  -4   2       93.25      123.93     17.28 o 
  -7  -4   2      277.73      285.97     22.31 o 
  -6  -4   2      200.47      211.95     13.20 o 
  -5  -4   2     1161.18     1135.63     32.03 o 
  -4  -4   2        5.07        7.78      6.44 o 
  -3  -4   2      690.50      739.30     21.27 o 
  -2  -4   2      125.53       85.37     10.85 o 
  -1  -4   2     2456.34     2552.05     76.23 o 
   0  -4   2     1044.79      994.65     36.20 o 
   1  -4   2      652.48      713.81     43.29 o 
   2  -4   2      402.61      391.86     11.40 o 
   3  -4   2      254.73      236.07      8.86 o 
   4  -4   2      717.57      698.64     16.48 o 
   5  -4   2      897.90      816.93     18.70 o 
   6  -4   2      145.79      157.15     11.78 o 
   7  -4   2      655.12      613.30     24.56 o 
   8  -4   2      740.16      689.90     53.97 o 
   9  -4   2       78.33       64.23     11.10 o 
  10  -4   2      149.48      133.32     14.58 o 
  11  -4   2       92.61       95.40     24.44 o 
 -10  -3   2       59.79       88.52     23.81 o 
  -9  -3   2      438.10      513.63     43.95 o 
  -8  -3   2      171.88      190.58     27.30 o 
  -7  -3   2      635.23      595.31     31.30 o 
  -6  -3   2      139.53      135.88     14.82 o 
  -5  -3   2      461.24      518.28     26.50 o 
  -4  -3   2      304.26      255.26     12.00 o 
  -3  -3   2      140.57      182.33      9.41 o 
  -2  -3   2     1539.58     1498.09     34.02 o 
  -1  -3   2       88.65       70.32      8.11 o 
   0  -3   2      633.43      595.96     23.68 o 
   1  -3   2     2155.78     2052.34     43.94 o 
   2  -3   2        8.39        3.21      3.20 o 
   3  -3   2     1020.73      993.21     39.08 o 
   4  -3   2      425.60      359.48     10.21 o 
   5  -3   2      161.22      163.14      8.46 o 
   6  -3   2     1240.95     1215.46     35.33 o 
   7  -3   2       88.99       88.75      9.03 o 
   8  -3   2      223.63      238.03     15.50 o 
   9  -3   2      104.02      133.50     30.06 o 
  10  -3   2       87.00       72.76     11.59 o 
  11  -3   2      161.64      149.76     16.35 o 
 -10  -2   2       47.77       38.40     19.34 o 
  -9  -2   2      148.43      147.07     27.55 o 
  -8  -2   2       81.30       90.25     22.05 o 
  -7  -2   2        0.84        7.93     13.48 o 
  -6  -2   2       75.61       62.62     13.45 o 
  -5  -2   2       37.12       44.44      8.65 o 
  -4  -2   2      253.64      231.84     16.32 o 
  -3  -2   2     1258.20     1240.80     42.74 o 
  -2  -2   2       70.86       72.69      8.02 o 
  -1  -2   2       32.56       43.84      4.32 o 
   0  -2   2       11.82       14.98      4.91 o 
   1  -2   2     2503.63     2632.46     73.88 o 
   2  -2   2      321.43      357.08     14.46 o 
   3  -2   2      843.58      844.92     16.13 o 
   4  -2   2     1299.05     1283.34     31.23 o 
   5  -2   2      811.24      803.64     30.19 o 
   6  -2   2      131.12      145.46      9.94 o 
   7  -2   2      469.99      464.79     18.85 o 
   8  -2   2       23.62       31.24      6.12 o 
   9  -2   2      129.57      167.69     25.71 o 
  10  -2   2      122.09      123.00     14.90 o 
  11  -2   2       13.08       13.35     19.63 o 
 -10  -1   2      114.16      194.12     27.63 o 
  -9  -1   2       34.34       49.40     17.43 o 
  -8  -1   2       48.57       76.72     19.78 o 
  -7  -1   2      124.56      128.11     20.37 o 
  -6  -1   2       26.62       34.73     15.00 o 
  -5  -1   2     1327.72     1494.91     61.59 o 
  -4  -1   2      156.02      126.56     16.32 o 
  -3  -1   2       62.91       61.74     11.26 o 
  -2  -1   2       15.30       25.05      8.11 o 
  -1  -1   2    15120.43    16095.98    420.47 o 
   0  -1   2    13492.59    13152.07    252.43 o 
   1  -1   2      820.92      781.84     22.69 o 
   2  -1   2      859.63      830.93     22.14 o 
   3  -1   2     2441.80     2462.54     51.20 o 
   4  -1   2      318.08      323.34     11.65 o 
   5  -1   2     2889.83     2618.14    172.13 o 
   6  -1   2     1904.75     1803.11     43.46 o 
   7  -1   2        3.20        8.95      6.24 o 
   8  -1   2       95.43       84.15      9.81 o 
   9  -1   2       11.75       14.84      6.14 o 
  10  -1   2      211.08      249.25     21.98 o 
  11  -1   2      170.51      140.27     23.81 o 
  12  -1   2        3.97       28.43     22.03 o 
 -11   0   2       92.31       90.93     24.92 o 
 -10   0   2       26.79       44.67     22.00 o 
  -9   0   2       35.30      104.04     24.15 o 
  -8   0   2      151.05      173.15     23.55 o 
  -7   0   2       96.43       81.58     17.04 o 
  -6   0   2      228.49      271.61     26.29 o 
  -5   0   2      101.40      116.54     18.39 o 
  -4   0   2     2984.29     3243.84    107.87 o 
  -3   0   2     2182.96     2353.49     79.10 o 
  -2   0   2       50.94       50.69     10.05 o 
  -1   0   2     4365.61     4835.01    142.16 o 
   0   0   2     2314.65     2429.79     49.50 o 
   1   0   2    14815.77    14663.41    276.35 o 
   2   0   2     3728.06     3554.44     79.91 o 
   3   0   2        9.67        5.67      2.72 o 
   4   0   2     4849.37     5208.49    102.57 o 
   5   0   2       50.48      100.33      6.92 o 
   6   0   2       64.49       52.52      5.71 o 
   7   0   2      733.71      682.42     22.40 o 
   8   0   2        2.03        5.18      4.66 o 
   9   0   2      483.01      563.86     34.63 o 
  10   0   2       97.96       85.01     17.15 o 
  11   0   2      279.18      350.27     29.49 o 
  12   0   2      116.28      134.83     25.31 o 
  -9   1   2      109.09      123.93     24.53 o 
  -8   1   2       59.12       53.04     16.04 o 
  -7   1   2       23.99       18.54     17.51 o 
  -6   1   2      175.54      168.45     22.62 o 
  -5   1   2      534.57      541.11     34.45 o 
  -4   1   2     1187.06     1331.80     55.11 o 
  -3   1   2     2012.30     2102.82     73.88 o 
  -2   1   2       40.10       55.80     10.64 o 
  -1   1   2     3944.59     3960.42    119.85 o 
   0   1   2       25.26       16.32      7.20 o 
   1   1   2     3209.40     3469.59     68.15 o 
   2   1   2      192.84      212.09      5.18 o 
   3   1   2     1845.23     2064.87     33.28 o 
   4   1   2       87.73      101.88      4.06 o 
   5   1   2     1026.35      935.00     18.07 o 
   6   1   2      149.30      173.72      6.69 o 
   7   1   2      580.13      539.50     13.62 o 
   8   1   2       38.22       48.60      9.45 o 
   9   1   2      180.48      195.82     19.70 o 
  10   1   2      647.50      559.55     36.08 o 
  11   1   2        5.85        6.12     14.46 o 
  12   1   2       36.44       38.04     13.71 o 
 -10   2   2      118.23      146.94     31.35 o 
  -9   2   2       54.92       56.24     20.71 o 
  -8   2   2       17.08       15.39     14.07 o 
  -7   2   2     1732.88     1735.38     78.56 o 
  -6   2   2       26.65       34.97     16.11 o 
  -5   2   2     1531.22     1478.89     64.38 o 
  -4   2   2      973.81     1044.39     48.26 o 
  -3   2   2      289.42      253.69     20.40 o 
  -2   2   2       97.82      119.25     14.54 o 
  -1   2   2        0.95        0.00      9.12 o 
   0   2   2      308.33      277.89      9.60 o 
   1   2   2    12874.38    13133.16    344.42 o 
   2   2   2      152.05      152.02      4.72 o 
   3   2   2       75.29       84.57      5.42 o 
   4   2   2      806.08      877.12     24.39 o 
   5   2   2     1428.82     1314.54     45.42 o 
   6   2   2     1646.64     1606.88     36.69 o 
   7   2   2        1.20       13.20     10.86 o 
   8   2   2      112.10      105.21     13.35 o 
   9   2   2      226.21      214.18     20.45 o 
  10   2   2      124.62      148.98     20.56 o 
  11   2   2      130.46      112.93     19.08 o 
  12   2   2        5.52        2.97     14.77 o 
 -10   3   2       18.94        2.22     18.93 o 
  -9   3   2      357.37      381.93     36.31 o 
  -8   3   2      106.21      159.44     25.59 o 
  -7   3   2      663.80      617.34     45.45 o 
  -6   3   2        4.33       32.82     16.53 o 
  -5   3   2      518.88      527.86     36.59 o 
  -4   3   2      803.60      727.81     39.87 o 
  -3   3   2      107.55       86.30     15.37 o 
  -2   3   2     1483.36     1502.41     35.67 o 
  -1   3   2     1851.72     1669.00     96.29 o 
   0   3   2      503.28      573.29     12.20 o 
   1   3   2     2869.78     3090.83     49.03 o 
   2   3   2     6371.95     6550.79    125.16 o 
   3   3   2      160.64      174.24     12.34 o 
   4   3   2       90.53       71.20      5.55 o 
   5   3   2       57.20       50.84      5.48 o 
   6   3   2      146.72       97.18      7.16 o 
   7   3   2     1416.57     1394.49     38.26 o 
   8   3   2        7.13       15.17      9.45 o 
   9   3   2      318.49      311.98     24.38 o 
  10   3   2      133.51      138.08     18.02 o 
  11   3   2       80.15       97.28     18.44 o 
  12   3   2       74.15       82.22     16.09 o 
 -10   4   2       14.22       44.73     25.05 o 
  -9   4   2       95.57      109.18     21.36 o 
  -8   4   2      618.99      665.60     47.57 o 
  -7   4   2       58.81       63.14     19.37 o 
  -6   4   2       18.43       17.04     15.60 o 
  -5   4   2      543.60      546.92     37.37 o 
  -4   4   2       45.07       57.92      8.34 o 
  -3   4   2     5101.35     4986.42    103.24 o 
  -2   4   2      124.82       80.16      5.22 o 
  -1   4   2        6.58       18.70      5.30 o 
   0   4   2     5658.38     6007.45     93.61 o 
   1   4   2      566.15      573.30     12.21 o 
   2   4   2       22.90       39.78      2.97 o 
   3   4   2     1804.35     2052.28     34.60 o 
   4   4   2      221.51      201.91      9.61 o 
   5   4   2     2371.22     2400.27     95.73 o 
   6   4   2      245.63      267.21     12.42 o 
   7   4   2      818.83      752.34     23.24 o 
   8   4   2      271.59      269.81     23.67 o 
   9   4   2       29.54       30.50     12.71 o 
  10   4   2      291.41      303.51     26.52 o 
  11   4   2       14.36       22.85     14.23 o 
  12   4   2      139.81      161.19     24.97 o 
  -9   5   2       50.91       69.03     23.78 o 
  -8   5   2        0.20       15.03     18.52 o 
  -7   5   2       99.49       95.21     23.94 o 
  -6   5   2       18.02        6.92     19.86 o 
  -5   5   2       46.43       43.67      8.11 o 
  -4   5   2      997.89      902.25     28.93 o 
  -3   5   2       17.05       14.46      6.04 o 
  -2   5   2      492.52      422.87     12.45 o 
  -1   5   2      884.29      929.22     20.14 o 
   0   5   2      637.39      658.70     15.15 o 
   1   5   2     2605.65     2804.21     65.14 o 
   2   5   2       54.23       38.92      3.49 o 
   3   5   2     6442.08     6525.34    101.15 o 
   4   5   2       35.46       66.30      5.16 o 
   5   5   2      525.42      446.84     12.39 o 
   6   5   2     2469.58     2188.42     50.49 o 
   7   5   2       86.93      104.90     11.23 o 
   8   5   2     2009.61     1796.29    113.19 o 
   9   5   2       48.45       76.11     10.72 o 
  10   5   2       99.70      104.25     14.67 o 
  11   5   2      228.00      239.05     23.73 o 
  -9   6   2       91.44       64.35     22.49 o 
  -8   6   2      164.97      152.54     27.99 o 
  -7   6   2        7.48       34.37     22.98 o 
  -6   6   2      348.12      344.56     18.72 o 
  -5   6   2      403.57      400.79     19.63 o 
  -4   6   2      827.06      804.17     28.02 o 
  -3   6   2     1781.36     1746.27     39.24 o 
  -2   6   2       49.19       47.18      5.90 o 
  -1   6   2      813.12      772.00     22.28 o 
   0   6   2      821.88      952.49     34.01 o 
   1   6   2      820.89      764.49     17.13 o 
   2   6   2     1167.77     1028.22     35.08 o 
   3   6   2       11.59       19.19      5.49 o 
   4   6   2     1277.91     1222.55     29.63 o 
   5   6   2       96.55       87.50      6.51 o 
   6   6   2      253.87      264.87     16.44 o 
   7   6   2       58.22       59.88     12.64 o 
   8   6   2      197.21      204.11     13.06 o 
   9   6   2       26.63       26.92     10.19 o 
  10   6   2       16.07       27.76     13.17 o 
  11   6   2       41.27       69.52     17.82 o 
  -8   7   2       80.74      107.04     30.96 o 
  -7   7   2      161.28      162.66     31.32 o 
  -6   7   2      276.76      253.89     16.89 o 
  -5   7   2      334.88      292.26     22.01 o 
  -4   7   2      254.19      212.14     14.32 o 
  -3   7   2      348.28      353.31     13.38 o 
  -2   7   2     1181.05     1135.41     25.80 o 
  -1   7   2       75.95       86.64      9.90 o 
   0   7   2      763.78      772.56     22.11 o 
   1   7   2      181.96      192.07      8.22 o 
   2   7   2     1303.76     1322.48     26.19 o 
   3   7   2      314.36      311.66     10.16 o 
   4   7   2       70.26       74.16      8.57 o 
   5   7   2      357.72      349.17     17.53 o 
   6   7   2       15.48       19.77      6.85 o 
   7   7   2      200.91      192.59     12.72 o 
   8   7   2      123.91      102.11     14.62 o 
   9   7   2        9.79       28.41     15.15 o 
  10   7   2      180.57      173.84     19.37 o 
  11   7   2       32.81       45.01     16.29 o 
  -8   8   2       29.84       20.45     25.23 o 
  -7   8   2      170.20      201.54     17.75 o 
  -6   8   2      270.91      272.43     18.34 o 
  -5   8   2        5.10        9.65      8.27 o 
  -4   8   2      452.07      403.81     26.31 o 
  -3   8   2       89.62       82.32      8.17 o 
  -2   8   2      100.70      110.65      8.84 o 
  -1   8   2      306.53      312.23     12.38 o 
   0   8   2      133.25      132.07      7.74 o 
   1   8   2      185.74      165.15      8.20 o 
   2   8   2        5.59       17.70      4.75 o 
   3   8   2      279.90      279.22     14.89 o 
   4   8   2       21.44       31.23      8.63 o 
   5   8   2       11.43       15.32      7.42 o 
   6   8   2       33.72       21.58      8.13 o 
   7   8   2      298.16      274.24     18.24 o 
   8   8   2       48.27       67.31     10.52 o 
   9   8   2      161.35      176.37     20.67 o 
  10   8   2        0.25       24.09     12.40 o 
  -7   9   2        2.26       11.15     15.30 o 
  -6   9   2       93.71       99.67     12.77 o 
  -5   9   2       59.28       72.83     18.57 o 
  -4   9   2      115.38      104.87      9.45 o 
  -3   9   2        2.41       14.45     10.14 o 
  -2   9   2       18.85       21.34      6.37 o 
  -1   9   2      397.28      381.55     14.53 o 
   0   9   2       26.92       29.09      6.33 o 
   1   9   2      119.33      121.85     11.04 o 
   2   9   2      151.29      163.04     12.75 o 
   3   9   2      348.86      336.80     17.26 o 
   4   9   2        2.73        1.94      8.66 o 
   5   9   2       67.45       78.14      9.37 o 
   6   9   2       77.87       62.44     10.30 o 
   7   9   2      228.66      271.82     23.14 o 
   8   9   2       23.68       21.36     10.69 o 
   9   9   2       73.88       83.93     15.78 o 
  -6  10   2        2.63       55.16     30.29 o 
  -5  10   2        5.94       54.62     26.88 o 
  -4  10   2       33.10       53.18     17.48 o 
  -3  10   2       45.85       89.48     10.56 o 
  -2  10   2       81.59       87.65      8.42 o 
  -1  10   2      217.09      246.80     16.81 o 
   0  10   2       76.00       79.05     11.34 o 
   1  10   2       39.11       48.57     11.83 o 
   2  10   2      826.37      770.27     36.88 o 
   3  10   2      721.02      743.85     37.01 o 
   4  10   2        0.50        6.48      8.44 o 
   5  10   2        2.85       16.99     10.51 o 
   6  10   2       49.01       49.06     12.24 o 
   7  10   2        1.91       20.66     12.29 o 
   8  10   2      319.70      357.99     27.86 o 
  -5  11   2       29.25       85.84     14.35 o 
  -4  11   2        7.42       15.96     10.79 o 
  -3  11   2       30.88       13.09     12.29 o 
  -2  11   2        8.30        8.50     14.23 o 
  -1  11   2      160.55      177.90     17.43 o 
   0  11   2       89.98       93.64     12.81 o 
   1  11   2      214.07      239.70     22.34 o 
   2  11   2       24.42       43.15     13.30 o 
   3  11   2       53.56       56.94     13.79 o 
   4  11   2      183.68      194.40     18.90 o 
   5  11   2        1.84        3.23     10.33 o 
   6  11   2      164.89      137.67     20.01 o 
   7  11   2      140.39      130.28     18.95 o 
  -2  12   2       22.19       68.17     16.14 o 
  -1  12   2       39.65       49.97     14.90 o 
   0  12   2      112.42      116.10     14.69 o 
   1  12   2        6.88       15.49     15.34 o 
   2  12   2      133.27      167.62     19.11 o 
   3  12   2       81.66      211.50     23.53 o 
   4  12   2       81.53       80.70     14.95 o 
   5  12   2      150.79      156.08     21.59 o 
   6  12   2       67.89       97.20     18.46 o 
   1  13   2       17.85       21.87     16.29 o 
   2  13   2       44.56      148.59     23.24 o 
  -1 -11   3       30.98       37.70     15.91 o 
   0 -11   3       10.88       20.14     13.61 o 
   1 -11   3      122.08      144.33     20.87 o 
   2 -11   3       23.42       42.01      9.12 o 
  -4 -10   3      106.25      147.04     20.06 o 
  -3 -10   3       38.68       25.64     14.23 o 
  -2 -10   3       13.36       97.07     18.77 o 
  -1 -10   3       48.94       81.11     17.02 o 
   0 -10   3      150.44      157.10     12.38 o 
   1 -10   3       39.00       48.85     13.56 o 
   2 -10   3       13.65       17.37      7.23 o 
   3 -10   3       62.67       46.51     10.61 o 
   4 -10   3       86.29       92.32     14.41 o 
   5 -10   3        7.20        3.41      9.81 o 
  -6  -9   3        0.32        0.00     14.23 o 
  -5  -9   3       77.14       61.15     16.50 o 
  -4  -9   3       41.14       35.30     12.71 o 
  -3  -9   3       51.96       57.17     14.41 o 
  -2  -9   3       40.48       56.20     16.46 o 
  -1  -9   3        1.99       16.31      8.52 o 
   0  -9   3      214.95      210.76     13.70 o 
   1  -9   3       11.65       16.05      7.08 o 
   2  -9   3       40.40       56.80      8.37 o 
   3  -9   3       63.60       69.46     10.11 o 
   5  -9   3      139.75      168.53     18.23 o 
   6  -9   3       25.32       27.01     14.18 o 
   7  -9   3       68.23       81.94     16.76 o 
  -7  -8   3       28.06       74.35     13.45 o 
  -6  -8   3       11.66        7.54     14.62 o 
  -5  -8   3       48.45       67.17     12.32 o 
  -4  -8   3      112.31      128.55     14.18 o 
  -3  -8   3        0.06       11.50      7.65 o 
  -2  -8   3       90.45      117.44     11.55 o 
  -1  -8   3       47.82       65.01     14.87 o 
   0  -8   3        1.77       14.91     11.41 o 
   1  -8   3      325.15      310.25     15.53 o 
   2  -8   3       40.48       44.97      7.31 o 
   3  -8   3       55.00       81.76     11.07 o 
   4  -8   3       81.88       94.46     13.20 o 
   5  -8   3        0.77       10.72      9.53 o 
   6  -8   3      156.99      137.12     16.32 o 
   7  -8   3        0.70        7.28     12.32 o 
   8  -8   3       14.71       34.11     13.07 o 
  -6  -7   3      164.06      146.19     19.45 o 
  -5  -7   3       30.46       46.82     12.76 o 
  -4  -7   3       56.14       42.04     13.04 o 
  -3  -7   3      244.64      259.81     21.18 o 
  -2  -7   3      146.09      156.26     16.48 o 
  -1  -7   3      507.09      482.40     19.24 o 
   0  -7   3      156.20      143.42     15.87 o 
   1  -7   3       11.26       17.02      6.47 o 
   2  -7   3      445.72      449.43     18.24 o 
   3  -7   3      152.20      164.54     11.00 o 
   4  -7   3      772.77      724.88     48.39 o 
   5  -7   3       12.98       16.89      7.54 o 
   6  -7   3        2.31        9.35      7.20 o 
   7  -7   3      155.64      142.97     16.41 o 
   8  -7   3        3.45       10.00     12.36 o 
   9  -7   3      135.05      141.50     19.38 o 
  -8  -6   3       90.99       67.99     17.10 o 
  -7  -6   3      122.09      150.91     17.95 o 
  -6  -6   3       64.27       55.16     15.37 o 
  -5  -6   3       69.45       70.45     15.65 o 
  -4  -6   3     1659.14     1632.08     62.75 o 
  -3  -6   3      483.43      507.77     29.15 o 
  -2  -6   3      438.20      424.39     24.82 o 
  -1  -6   3      170.24      155.56     14.95 o 
   0  -6   3     1191.77     1237.78     47.90 o 
   1  -6   3        9.39       13.73      6.09 o 
   2  -6   3      160.02      155.19     10.64 o 
   3  -6   3      155.66      143.30      9.90 o 
   4  -6   3       76.81       77.83     11.47 o 
   5  -6   3      237.39      235.65     14.97 o 
   6  -6   3      287.66      305.20     17.57 o 
   7  -6   3       50.96       73.86     11.11 o 
   8  -6   3       95.13       95.67     11.46 o 
   9  -6   3        0.62        0.00      8.57 o 
  10  -6   3       59.19       67.92     11.78 o 
  -9  -5   3      150.47      205.32     23.50 o 
  -8  -5   3      108.36       84.24     16.37 o 
  -7  -5   3      335.01      304.72     26.31 o 
  -6  -5   3      319.37      317.11     25.00 o 
  -5  -5   3      498.60      473.32     30.45 o 
  -4  -5   3     1746.62     1806.88     66.26 o 
  -3  -5   3       10.14       10.77      9.84 o 
  -2  -5   3      720.42      655.71     31.89 o 
  -1  -5   3      864.18      806.40     34.63 o 
   0  -5   3      495.95      528.02     26.99 o 
   1  -5   3      375.73      311.20     19.45 o 
   2  -5   3     2131.92     2116.35     38.71 o 
   3  -5   3      928.67      955.95     27.30 o 
   4  -5   3     1347.69     1409.21     40.58 o 
   5  -5   3      243.15      210.88     13.88 o 
   6  -5   3        5.44       13.50      8.83 o 
   7  -5   3      606.28      545.92     23.64 o 
   8  -5   3      669.34      642.34     26.66 o 
   9  -5   3      170.29      166.00     15.52 o 
  10  -5   3       18.74       28.31     18.43 o 
  -9  -4   3       22.60       34.58     13.58 o 
  -8  -4   3      422.60      383.09     29.44 o 
  -7  -4   3        2.40        0.00     11.67 o 
  -6  -4   3      625.49      604.79     34.45 o 
  -5  -4   3      443.79      439.80     21.54 o 
  -4  -4   3       27.87       28.44      7.29 o 
  -3  -4   3     2079.81     2254.34     52.44 o 
  -2  -4   3       46.76       63.62      6.93 o 
  -1  -4   3      733.21      695.38     31.38 o 
   0  -4   3     2852.51     2827.51     84.78 o 
   1  -4   3        2.17        0.85      6.71 o 
   2  -4   3     3488.30     3634.17     75.89 o 
   3  -4   3       92.57       97.99      6.10 o 
   4  -4   3     1410.57     1376.75     27.05 o 
   5  -4   3      949.22      941.35     20.74 o 
   6  -4   3      140.28      132.22     11.46 o 
   7  -4   3     1635.81     1559.92     87.32 o 
   8  -4   3        0.87        5.99      8.05 o 
   9  -4   3      177.26      192.15     14.62 o 
  10  -4   3      209.82      203.89     18.02 o 
  11  -4   3        0.40       50.56     25.10 o 
  -9  -3   3      143.88      113.39     28.72 o 
  -8  -3   3      133.78      158.74     26.73 o 
  -7  -3   3      554.92      542.24     38.32 o 
  -6  -3   3        0.80       25.00     17.66 o 
  -5  -3   3     1257.27     1291.32     38.20 o 
  -4  -3   3      484.34      597.45     26.68 o 
  -3  -3   3       25.84       24.86      6.80 o 
  -2  -3   3     2459.01     2546.53     55.88 o 
  -1  -3   3        2.52        1.83      6.53 o 
   0  -3   3     5959.68     6194.29    166.92 o 
   1  -3   3     1526.43     1570.78     51.75 o 
   2  -3   3      539.14      540.07     16.54 o 
   3  -3   3     1802.72     1777.91     40.31 o 
   4  -3   3       13.89       40.19     10.72 o 
   5  -3   3      940.26      918.53     26.42 o 
   6  -3   3      263.64      262.04     30.58 o 
   7  -3   3      103.58      108.21     11.16 o 
   8  -3   3      264.31      253.97     12.61 o 
   9  -3   3       57.39       60.65      9.72 o 
  10  -3   3      144.18      144.92     14.78 o 
  11  -3   3       20.78       58.49     51.34 o 
 -10  -2   3       72.38      116.36     26.13 o 
  -9  -2   3      256.44      308.70     31.56 o 
  -8  -2   3      250.41      269.29     30.50 o 
  -7  -2   3      102.58      140.53     22.91 o 
  -6  -2   3      594.51      639.42     39.46 o 
  -5  -2   3        1.04        2.38     12.32 o 
  -4  -2   3     1800.43     1868.13     68.30 o 
  -3  -2   3      973.50      945.38     27.65 o 
  -2  -2   3     1212.39     1313.33     32.68 o 
  -1  -2   3     4188.90     4440.42     89.36 o 
   0  -2   3      102.43      134.36     11.16 o 
   1  -2   3     1090.54     1108.09     37.93 o 
   2  -2   3     2409.87     2652.66     69.19 o 
   3  -2   3      103.03       88.19      6.26 o 
   4  -2   3     1040.74      963.87     29.84 o 
   5  -2   3      148.50      183.17     10.29 o 
   6  -2   3      793.64      765.61     23.80 o 
   7  -2   3      698.94      722.74     24.27 o 
   8  -2   3       49.04       59.58      7.98 o 
   9  -2   3      300.31      285.00     15.65 o 
  10  -2   3        5.13       16.25     10.88 o 
  11  -2   3      119.60      119.86     16.98 o 
  12  -2   3       73.66       80.67     24.33 o 
 -10  -1   3       95.37      110.14     25.82 o 
  -9  -1   3       41.60      119.93     25.05 o 
  -8  -1   3      657.24      641.82     44.06 o 
  -7  -1   3       66.47       76.46     18.95 o 
  -6  -1   3      210.90      204.47     23.40 o 
  -5  -1   3     2587.85     2822.06    100.94 o 
  -4  -1   3      569.20      593.50     32.46 o 
  -3  -1   3     3590.96     3712.85    117.88 o 
  -2  -1   3     1269.39     1272.10     46.28 o 
  -1  -1   3      207.84      244.37     10.62 o 
   0  -1   3     9817.38    11294.68    307.71 o 
   1  -1   3      961.29      972.33     39.36 o 
   2  -1   3      405.75      348.21     26.56 o 
   3  -1   3      512.79      490.54     14.56 o 
   4  -1   3       62.53       58.75      5.12 o 
   5  -1   3     2986.23     2972.55     88.65 o 
   6  -1   3       38.80       36.29      6.10 o 
   7  -1   3      710.47      708.61     23.21 o 
   8  -1   3      313.69      332.34     15.55 o 
   9  -1   3       18.69       24.25      7.93 o 
  10  -1   3      426.00      404.01     20.08 o 
  11  -1   3        2.60        0.00      6.97 o 
  12  -1   3       50.56       62.49     22.88 o 
 -10   0   3      180.37      156.10     29.00 o 
  -9   0   3       62.11       76.21     20.43 o 
  -8   0   3       19.56       21.54     18.64 o 
  -7   0   3      556.62      613.57     41.91 o 
  -6   0   3        1.14        5.14     12.19 o 
  -5   0   3     1388.75     1366.15     60.30 o 
  -4   0   3        7.49       25.07     12.96 o 
  -3   0   3      604.65      678.18     33.49 o 
  -2   0   3      126.39      155.36     14.75 o 
  -1   0   3       33.12       63.06     10.59 o 
   0   0   3    14725.35    16196.05    584.47 o 
   1   0   3     8180.19     9175.05    174.57 o 
   2   0   3        0.28        0.00      2.72 o 
   3   0   3     2994.13     3081.94    114.61 o 
   4   0   3       88.93       73.04      5.22 o 
   5   0   3     4160.66     4834.44    126.88 o 
   6   0   3      220.48      173.03      9.99 o 
   7   0   3       31.62       46.38      6.28 o 
   8   0   3      300.39      314.97     14.89 o 
   9   0   3       28.11       25.66      7.73 o 
  10   0   3      103.51      113.71     11.36 o 
  11   0   3      494.49      470.79     33.24 o 
  12   0   3        1.49       18.33     13.82 o 
 -10   1   3        1.09        0.00     22.75 o 
  -9   1   3      164.63      185.05     31.81 o 
  -8   1   3      143.05      147.50     23.34 o 
  -7   1   3      149.98      142.16     22.13 o 
  -6   1   3      381.82      404.66     34.37 o 
  -5   1   3        2.31        7.62     14.51 o 
  -4   1   3     1094.31     1123.54     50.61 o 
  -3   1   3     1531.86     1532.69     59.52 o 
  -2   1   3       23.65        7.62      9.37 o 
  -1   1   3      608.42      606.86     28.56 o 
   0   1   3     3425.47     3874.89    119.23 o 
   1   1   3     2630.31     2582.06     53.01 o 
   2   1   3     4523.07     4369.89     85.70 o 
   3   1   3       15.92       23.40      3.12 o 
   4   1   3      142.07      154.84      5.05 o 
   5   1   3       89.30       91.53      6.40 o 
   6   1   3       84.21       66.46      6.34 o 
   7   1   3      308.19      302.99     13.20 o 
   8   1   3      271.52      230.23     34.37 o 
   9   1   3      479.42      451.44     19.39 o 
  10   1   3      379.56      314.25     25.41 o 
  11   1   3      611.04      563.83     37.65 o 
  12   1   3      102.31      104.97     20.71 o 
 -10   2   3      113.47      112.13     27.48 o 
  -9   2   3        0.39       92.09     24.30 o 
  -8   2   3      175.34      208.63     26.68 o 
  -7   2   3      233.00      283.16     30.08 o 
  -6   2   3       33.85       48.19     15.39 o 
  -5   2   3      612.69      609.75     39.54 o 
  -4   2   3      256.71      254.83     24.58 o 
  -3   2   3      485.93      525.05     30.65 o 
  -2   2   3      949.06     1040.51     44.44 o 
  -1   2   3       44.58       36.64     11.59 o 
   0   2   3       68.81       71.17     13.12 o 
   1   2   3     8065.84     9084.72    180.40 o 
   2   2   3       10.35       23.59      2.61 o 
   3   2   3       17.89       14.85      2.35 o 
   4   2   3       55.73       71.10      4.04 o 
   5   2   3      930.36      949.32     18.36 o 
   6   2   3       72.49       79.15      6.52 o 
   7   2   3     1601.76     1454.84     27.48 o 
   8   2   3      296.63      313.96     22.47 o 
   9   2   3      666.87      665.86     37.39 o 
  10   2   3      616.81      614.37     37.42 o 
  11   2   3        1.93       29.31     15.37 o 
  12   2   3      143.96      135.52     20.50 o 
 -10   3   3       31.65       15.75     24.33 o 
  -9   3   3      368.42      339.53     39.25 o 
  -8   3   3       44.08        4.13     18.72 o 
  -7   3   3     2097.56     1932.15     88.60 o 
  -6   3   3      507.88      500.69     38.50 o 
  -5   3   3      393.31      399.47     31.12 o 
  -4   3   3     1203.56     1256.99     57.66 o 
  -3   3   3        4.82       10.82      9.58 o 
  -2   3   3     1937.29     1922.03     72.36 o 
  -1   3   3       30.52       39.77     14.20 o 
   0   3   3     1059.49     1043.40     26.14 o 
   1   3   3     9458.33     9510.26    407.11 o 
   2   3   3     1342.10     1367.72     29.78 o 
   3   3   3     2154.11     2187.43     35.84 o 
   4   3   3     1251.01     1294.61     23.02 o 
   5   3   3      502.63      475.50     23.54 o 
   6   3   3     3811.58     3632.80     74.30 o 
   7   3   3        0.39        1.97      5.06 o 
   8   3   3      631.24      614.44     18.99 o 
   9   3   3      207.82      206.80     20.37 o 
  10   3   3      226.66      227.69     23.01 o 
  11   3   3      212.01      257.95     25.41 o 
  12   3   3        3.91       15.26     16.71 o 
  -9   4   3      225.51      340.02     37.96 o 
  -8   4   3      397.67      385.31     36.18 o 
  -7   4   3      218.18      269.70     33.36 o 
  -6   4   3      141.90      139.96     25.51 o 
  -5   4   3      781.38      786.74     47.13 o 
  -4   4   3     1132.92     1132.03     55.70 o 
  -3   4   3      360.87      353.99     28.66 o 
  -2   4   3       94.94      117.76     17.48 o 
  -1   4   3        5.98       20.51      5.39 o 
   0   4   3     1077.98     1083.94     27.96 o 
   1   4   3     1194.53     1342.43     32.57 o 
   2   4   3     3789.69     3874.93    120.93 o 
   3   4   3        0.03        2.82      3.54 o 
   4   4   3     2331.66     2358.20     60.78 o 
   5   4   3      376.29      444.01     15.06 o 
   6   4   3     1619.47     1597.88     37.90 o 
   7   4   3     2144.61     1878.99     44.05 o 
   8   4   3      490.03      535.02     18.61 o 
   9   4   3      435.35      407.81     27.66 o 
  10   4   3      141.36      137.18     18.95 o 
  11   4   3      146.91      175.42     22.00 o 
  12   4   3      285.35      284.68     27.14 o 
  -9   5   3       10.77        7.51     19.63 o 
  -8   5   3      169.10      149.67     28.79 o 
  -7   5   3      685.21      645.98     49.92 o 
  -6   5   3        0.21       13.27     15.39 o 
  -5   5   3      483.36      437.99     34.97 o 
  -4   5   3      140.11      172.01     24.95 o 
  -3   5   3      425.03      426.19     33.73 o 
  -2   5   3     1873.85     1776.69     48.29 o 
  -1   5   3       26.27       54.42      4.82 o 
   0   5   3     3172.50     3067.41     51.57 o 
   1   5   3       46.67       46.77      3.84 o 
   2   5   3     2357.12     2458.99     54.02 o 
   3   5   3     1043.39     1021.47     27.06 o 
   4   5   3     2943.52     3128.32     66.38 o 
   5   5   3     1233.07     1084.52     28.90 o 
   6   5   3      473.84      487.50     17.68 o 
   7   5   3     1275.86     1167.86     31.68 o 
   8   5   3      411.61      381.00     16.19 o 
   9   5   3      207.33      235.42     13.67 o 
  10   5   3       67.05       77.78     15.91 o 
  11   5   3       62.73       79.77     18.02 o 
  12   5   3      190.70      241.35     28.07 o 
  -9   6   3      222.37      223.56     32.49 o 
  -8   6   3       68.57       72.33     22.62 o 
  -7   6   3      138.40      145.18     29.10 o 
  -6   6   3       29.30       25.28     20.94 o 
  -5   6   3       47.55       54.38     23.47 o 
  -4   6   3      818.63      729.52     46.82 o 
  -3   6   3       97.08       90.96      9.68 o 
  -2   6   3      737.77      776.00     19.45 o 
  -1   6   3      361.46      305.89     10.73 o 
   0   6   3       90.50      105.03      8.83 o 
   1   6   3     2201.00     2108.01     41.53 o 
   2   6   3        1.78       15.17      4.78 o 
   3   6   3      747.15      749.65     23.19 o 
   4   6   3      266.30      232.74     14.47 o 
   5   6   3       34.28       32.52      6.59 o 
   6   6   3     1081.27     1012.44     41.94 o 
   7   6   3       23.76       25.87      6.22 o 
   8   6   3      157.81      153.09     11.97 o 
   9   6   3       49.27       49.31      8.57 o 
  10   6   3        1.34       16.24     10.07 o 
  11   6   3      315.27      292.87     25.10 o 
  -8   7   3       62.93       95.65     32.93 o 
  -7   7   3       14.10       13.22     23.14 o 
  -6   7   3      176.80      178.34     31.27 o 
  -5   7   3       85.35      152.39     27.50 o 
  -4   7   3      153.45      150.90     18.05 o 
  -3   7   3     1253.04     1193.06     27.77 o 
  -2   7   3       42.19       40.37      6.00 o 
  -1   7   3      616.10      593.15     16.68 o 
   0   7   3      489.02      463.21     13.73 o 
   1   7   3       29.39       40.88      5.68 o 
   2   7   3      779.05      726.85     16.57 o 
   3   7   3      133.44      147.83     20.48 o 
   4   7   3      893.34      874.26     37.26 o 
   5   7   3      338.62      296.68     20.06 o 
   6   7   3        0.82       13.95     18.68 o 
   7   7   3      421.99      412.21     34.50 o 
   8   7   3      208.13      204.30     12.80 o 
   9   7   3      279.04      277.52     15.53 o 
  10   7   3       72.60       57.95     16.50 o 
  11   7   3       13.31       49.45     19.34 o 
  -7   8   3      220.59      243.75     39.77 o 
  -6   8   3        0.40       34.09     26.06 o 
  -5   8   3      490.12      507.37     25.18 o 
  -4   8   3      170.79      170.75     14.74 o 
  -3   8   3       97.60       91.23      8.36 o 
  -2   8   3      512.45      494.82     16.34 o 
  -1   8   3       30.87       38.43      5.21 o 
   0   8   3     1089.01     1063.45     24.48 o 
   1   8   3       13.30       13.69      4.56 o 
   2   8   3      579.11      594.75     21.99 o 
   3   8   3     1454.29     1522.33     40.82 o 
   4   8   3       17.50       18.00      7.44 o 
   5   8   3     1107.46     1084.17     32.58 o 
   6   8   3      312.15      338.12     16.02 o 
   7   8   3      532.15      502.39     20.73 o 
   8   8   3      238.91      236.60     14.28 o 
   9   8   3        9.69       19.26      8.52 o 
  10   8   3      165.40      166.93     12.81 o 
  -7   9   3      135.11      159.87     31.48 o 
  -6   9   3       18.16       35.64     26.11 o 
  -5   9   3       35.30       29.48     10.09 o 
  -4   9   3      172.29      184.42     14.70 o 
  -3   9   3       41.44       61.90      7.47 o 
  -2   9   3       58.95       84.86      8.33 o 
  -1   9   3      517.69      535.95     17.38 o 
   0   9   3      362.96      363.79     18.18 o 
   1   9   3      411.30      401.27     19.09 o 
   2   9   3      112.36      119.58     17.92 o 
   3   9   3      501.97      513.97     21.56 o 
   4   9   3      427.09      425.47     20.54 o 
   5   9   3      141.37      136.31     26.44 o 
   6   9   3       50.87       53.28      8.27 o 
   7   9   3      154.58      162.93     23.46 o 
   8   9   3       43.57       57.74      9.37 o 
   9   9   3      130.92      127.96     11.83 o 
  10   9   3        9.74       13.30     14.23 o 
  -6  10   3      168.99      212.58     35.43 o 
  -5  10   3       84.57      127.78     13.54 o 
  -4  10   3       20.65       37.89      9.97 o 
  -3  10   3      308.43      311.76     14.38 o 
  -2  10   3       35.24       45.77      8.58 o 
  -1  10   3     1103.48      971.21     37.13 o 
   0  10   3       44.53       66.40      9.40 o 
   1  10   3       50.21       64.88     11.16 o 
   2  10   3       63.37       74.85     11.71 o 
   3  10   3      281.22      271.99     16.75 o 
   4  10   3      298.19      304.71     16.76 o 
   5  10   3       62.97       96.26     13.65 o 
   6  10   3        0.07        0.00      8.47 o 
   7  10   3      378.72      408.61     28.56 o 
   8  10   3       67.65       51.23     12.96 o 
   9  10   3       32.11       36.54     13.17 o 
  -4  11   3       35.52       45.53     27.37 o 
  -3  11   3      230.58      202.30     15.71 o 
  -2  11   3       38.03       61.36     12.13 o 
  -1  11   3        5.42        9.73      8.54 o 
   0  11   3      234.73      233.32     16.93 o 
   1  11   3      129.99      144.56     18.77 o 
   2  11   3      123.93      136.19     16.53 o 
   3  11   3      297.75      250.70     20.43 o 
   4  11   3       75.92       93.69     13.45 o 
   5  11   3      136.09      130.51     15.52 o 
   6  11   3       93.16      124.16     20.40 o 
   7  11   3        1.65       27.30     12.40 o 
   8  11   3      249.63      214.16     22.16 o 
  -3  12   3        0.66       26.06     12.14 o 
  -2  12   3      216.46      224.69     22.21 o 
  -1  12   3      120.91      111.69     15.39 o 
   0  12   3        0.15        9.19      9.99 o 
   1  12   3      140.44      101.62     17.04 o 
   2  12   3       96.32      119.54     17.48 o 
   3  12   3       31.76       34.16     15.08 o 
   4  12   3      188.60      162.79     21.87 o 
   5  12   3        7.22        3.18     13.71 o 
   6  12   3       95.20       99.11     18.21 o 
   0  13   3      167.13      194.45     21.77 o 
   1  13   3        2.36       22.41     14.80 o 
   2  13   3       44.71       87.18     16.24 o 
   3  13   3       64.69      110.37     17.64 o 
  -3 -10   4        0.79       32.20     16.60 o 
  -2 -10   4        7.48       18.75     15.24 o 
  -1 -10   4      398.74      408.17     30.24 o 
   0 -10   4       40.70       26.17     16.57 o 
   1 -10   4      218.62      212.17     14.49 o 
   2 -10   4        2.04       13.15      7.86 o 
   3 -10   4        6.00       15.44      9.92 o 
   4 -10   4      113.10      132.19     18.49 o 
  -5  -9   4       68.97       97.67     18.28 o 
  -4  -9   4       79.62       94.98     17.28 o 
  -3  -9   4      236.69      269.49     38.68 o 
  -2  -9   4       58.49       86.14     14.01 o 
  -1  -9   4      143.98      169.64     14.27 o 
   0  -9   4       18.28       41.94      8.45 o 
   1  -9   4      117.14       93.47     10.88 o 
   2  -9   4      285.60      268.74     15.33 o 
   3  -9   4       21.52       45.10      9.86 o 
   4  -9   4      253.76      283.18     23.06 o 
   5  -9   4       23.55       28.77     14.36 o 
   6  -9   4       94.08      123.02     20.04 o 
  -4  -8   4        7.71       19.81     12.65 o 
  -3  -8   4      143.23      133.10     17.10 o 
  -2  -8   4      208.59      205.31     14.91 o 
  -1  -8   4       98.58       92.22     10.71 o 
   0  -8   4      660.15      637.20     24.13 o 
   1  -8   4       43.02       57.56      8.17 o 
   2  -8   4      243.90      294.30     15.49 o 
   3  -8   4      108.92      147.38     21.61 o 
   4  -8   4       39.64       39.28     11.88 o 
   5  -8   4       80.02       62.05     15.13 o 
   7  -8   4       43.60       34.50     12.27 o 
  -6  -7   4      121.83      132.22     17.69 o 
  -5  -7   4       78.36      128.47     18.21 o 
  -4  -7   4      362.17      370.98     28.54 o 
  -3  -7   4       51.44       64.25     15.06 o 
  -2  -7   4      299.15      316.42     24.09 o 
  -1  -7   4      103.62      137.56     15.65 o 
   0  -7   4      103.04       89.07     15.26 o 
   1  -7   4      120.75      130.74     11.35 o 
   2  -7   4       14.55       13.96      7.26 o 
   3  -7   4      146.17      173.91     12.19 o 
   4  -7   4       71.72       87.75     11.90 o 
   5  -7   4       50.78       43.05      9.79 o 
   6  -7   4      274.17      261.88     21.18 o 
   7  -7   4        0.98        9.40      9.76 o 
   8  -7   4       39.47       67.71     12.37 o 
   9  -7   4       31.55       63.22     17.53 o 
  -8  -6   4      861.68      813.26     46.10 o 
  -7  -6   4       58.75       81.01     19.08 o 
  -6  -6   4      154.60      170.51     20.71 o 
  -5  -6   4      180.10      179.22     20.61 o 
  -4  -6   4      125.05      146.21     18.46 o 
  -3  -6   4      897.70      855.43     41.58 o 
  -2  -6   4        2.32        0.00      9.89 o 
  -1  -6   4      393.57      349.21     23.19 o 
   0  -6   4      348.90      355.85     23.34 o 
   1  -6   4       66.75       94.20     13.63 o 
   2  -6   4      741.25      681.19     28.95 o 
   3  -6   4      154.74      168.04     11.64 o 
   4  -6   4     1525.81     1473.90     36.75 o 
   5  -6   4       69.85       99.89     12.47 o 
   6  -6   4      109.89      133.66     16.11 o 
   7  -6   4      224.94      217.50     16.09 o 
   8  -6   4       59.01       68.23     14.06 o 
   9  -6   4       45.08       57.14     11.65 o 
  -8  -5   4        7.44        2.27     11.93 o 
  -7  -5   4      129.65      125.81     16.66 o 
  -6  -5   4        9.57       24.38     14.02 o 
  -5  -5   4      125.53      133.56     18.46 o 
  -4  -5   4      417.32      404.14     28.59 o 
  -3  -5   4        0.89        4.96      7.85 o 
  -2  -5   4      609.96      614.34     32.28 o 
  -1  -5   4       21.98       38.45     11.10 o 
   0  -5   4     1171.31     1146.08     46.33 o 
   1  -5   4      510.91      524.97     28.30 o 
   2  -5   4       10.12        6.61      8.24 o 
   3  -5   4     1090.97     1017.38     28.35 o 
   4  -5   4       45.22       58.33     10.45 o 
   5  -5   4      162.98      139.99     14.59 o 
   6  -5   4      431.15      429.46     20.36 o 
   7  -5   4       49.51       48.38     13.92 o 
   8  -5   4      585.44      522.97     32.91 o 
   9  -5   4       19.38       34.08     25.23 o 
  10  -5   4      106.61      102.50     15.20 o 
  -9  -4   4      102.44      105.02     20.66 o 
  -8  -4   4      213.77      196.70     22.75 o 
  -7  -4   4      127.06      122.87     20.84 o 
  -6  -4   4      220.91      190.60     20.53 o 
  -5  -4   4        0.99       25.72     12.45 o 
  -4  -4   4     1374.81     1354.97     55.68 o 
  -3  -4   4      708.88      740.73     36.98 o 
  -2  -4   4      219.78      228.20     19.34 o 
  -1  -4   4      931.85      904.40     39.20 o 
   0  -4   4        1.82        4.88      8.13 o 
   1  -4   4     1600.55     1602.12     56.71 o 
   2  -4   4     1068.08      977.46     26.26 o 
   3  -4   4      469.51      458.78     16.83 o 
   4  -4   4     1541.83     1517.84     30.05 o 
   5  -4   4      164.37      184.10     12.91 o 
   6  -4   4      800.82      771.53     37.88 o 
   7  -4   4      908.45      858.51     30.20 o 
   8  -4   4      704.08      691.15     27.35 o 
   9  -4   4      411.10      426.29     22.64 o 
  10  -4   4        7.70       14.43     17.83 o 
  11  -4   4      111.86      133.27     14.72 o 
  -7  -3   4      358.00      313.21     28.23 o 
  -6  -3   4       92.70       84.57     15.49 o 
  -5  -3   4      310.45      297.07     16.70 o 
  -4  -3   4      169.16      150.33     25.68 o 
  -3  -3   4      122.56      113.31     11.01 o 
  -2  -3   4      222.84      185.82     11.41 o 
  -1  -3   4      232.56      202.07     16.94 o 
   0  -3   4       78.73       40.70      8.83 o 
   1  -3   4      483.25      465.78     23.84 o 
   2  -3   4     1171.46     1116.62     27.28 o 
   3  -3   4     1296.29     1288.93     31.50 o 
   4  -3   4      754.47      739.48     21.75 o 
   5  -3   4     1173.76     1092.67     22.11 o 
   6  -3   4      217.45      213.39     11.79 o 
   7  -3   4      454.17      408.84     17.87 o 
   8  -3   4        5.55        8.29      7.04 o 
   9  -3   4      101.07      110.67     11.73 o 
  10  -3   4      112.89      131.05     13.12 o 
  11  -3   4       28.91       59.44     27.85 o 
  -9  -2   4      116.85      109.44     25.98 o 
  -8  -2   4       10.96       50.67     20.25 o 
  -7  -2   4      136.88      147.09     27.55 o 
  -6  -2   4       77.65       83.05     21.07 o 
  -5  -2   4      126.40      156.62     19.65 o 
  -4  -2   4      460.16      509.63     21.57 o 
  -3  -2   4        8.52       21.65      7.60 o 
  -2  -2   4      183.62      155.92     10.88 o 
  -1  -2   4     2574.93     2840.51     73.26 o 
   0  -2   4     2953.39     3224.39     95.06 o 
   1  -2   4     4020.54     3707.67     75.20 o 
   2  -2   4       17.94       12.88      4.16 o 
   3  -2   4      725.62      685.13     19.29 o 
   4  -2   4      304.35      345.37     13.05 o 
   5  -2   4      203.39      161.77      9.55 o 
   6  -2   4      534.52      449.65     45.86 o 
   7  -2   4       58.34       77.49      7.32 o 
   8  -2   4      132.62      173.66     17.28 o 
   9  -2   4      130.24      133.55     10.82 o 
  10  -2   4       98.72      108.51     14.93 o 
  11  -2   4        4.23      172.55     22.29 o 
  12  -2   4        0.02       10.48     27.10 o 
  -9  -1   4       18.04       39.54     19.29 o 
  -8  -1   4      378.69      381.60     36.51 o 
  -7  -1   4       50.54       47.18     20.32 o 
  -6  -1   4      365.97      347.38     30.96 o 
  -5  -1   4      588.63      659.43     39.12 o 
  -4  -1   4     1462.72     1482.07     60.69 o 
  -3  -1   4      535.48      459.07     26.86 o 
  -2  -1   4      134.81      155.63     10.54 o 
  -1  -1   4     3544.14     3395.75     72.01 o 
   0  -1   4      294.36      255.51     10.65 o 
   1  -1   4     1764.48     1971.23     53.88 o 
   2  -1   4      172.86      160.47      7.66 o 
   3  -1   4       43.47       31.57      4.79 o 
   4  -1   4     1746.75     1671.25     38.85 o 
   5  -1   4     1742.93     1926.96     49.18 o 
   6  -1   4      512.55      507.86     18.24 o 
   7  -1   4      174.94      155.07     10.21 o 
   8  -1   4       47.18       56.82      7.51 o 
   9  -1   4       24.46       45.24     13.09 o 
  10  -1   4        5.02       12.77      6.41 o 
  11  -1   4       69.72       69.49     30.10 o 
  12  -1   4      106.32      120.50     13.05 o 
  -9   0   4        5.66       15.34     26.75 o 
  -8   0   4      172.59      150.97     28.07 o 
  -7   0   4      339.81      316.03     33.36 o 
  -6   0   4       35.22       57.95     16.48 o 
  -5   0   4      635.12      656.39     40.49 o 
  -4   0   4       37.87       45.04     16.68 o 
  -3   0   4      891.66      825.79     39.59 o 
  -2   0   4     1729.73     1750.28     63.89 o 
  -1   0   4     1575.09     1694.66     98.05 o 
   0   0   4     2978.33     3190.89     79.03 o 
   1   0   4     6362.77     6980.09    136.13 o 
   2   0   4      155.13      126.98      6.88 o 
   3   0   4      152.81      135.14      6.95 o 
   4   0   4       36.94       30.90      4.60 o 
   5   0   4      451.67      394.13     22.54 o 
   6   0   4       83.08       69.93     16.67 o 
   7   0   4       93.66      106.20      8.78 o 
   8   0   4      202.85      216.27     12.35 o 
   9   0   4      179.59      199.20     22.23 o 
  10   0   4      437.31      439.30     20.59 o 
  11   0   4       12.26       14.86      6.33 o 
  12   0   4       80.51       70.73     16.99 o 
  -9   1   4      126.86      142.60     25.23 o 
  -8   1   4      113.38      112.13     24.35 o 
  -7   1   4      312.68      325.92     33.18 o 
  -6   1   4      291.42      335.14     31.14 o 
  -5   1   4      219.36      255.91     26.86 o 
  -4   1   4     1666.24     1663.15     68.77 o 
  -3   1   4      972.46     1078.21     48.60 o 
  -2   1   4     1240.91     1158.63     48.96 o 
  -1   1   4       29.97        9.61      9.94 o 
   0   1   4       24.99       32.23      6.27 o 
   1   1   4       23.35        9.08      4.66 o 
   2   1   4      211.16      194.70      8.49 o 
   3   1   4       79.24      110.80      6.42 o 
   4   1   4      310.76      296.55     14.00 o 
   5   1   4      485.69      529.62     16.82 o 
   6   1   4      325.83      322.66     13.32 o 
   7   1   4       49.69       65.73     19.88 o 
   8   1   4      275.17      278.77     14.12 o 
   9   1   4        8.68       15.65      6.86 o 
  10   1   4      407.03      398.16     29.14 o 
  11   1   4      263.52      276.26     25.69 o 
  12   1   4        3.70       25.36     15.49 o 
  -9   2   4       74.72       90.33     26.70 o 
  -8   2   4      499.48      472.29     43.18 o 
  -7   2   4       14.71       35.25     16.17 o 
  -6   2   4     1735.54     1819.59     82.76 o 
  -5   2   4       14.36       21.69     16.01 o 
  -4   2   4     1015.24      918.00     47.90 o 
  -3   2   4     2155.79     2183.39     82.15 o 
  -2   2   4      220.28      217.02     21.12 o 
  -1   2   4      628.50      677.56     33.98 o 
   0   2   4      292.43      347.38     22.18 o 
   1   2   4      111.03       91.08      6.38 o 
   2   2   4     9764.55    10022.27    377.39 o 
   3   2   4       12.04       16.28      5.77 o 
   4   2   4      741.51      659.62     13.75 o 
   5   2   4      688.30      690.79     21.27 o 
   6   2   4      503.70      503.03     12.06 o 
   7   2   4     1494.66     1482.95     27.65 o 
   8   2   4       74.55       93.84      8.83 o 
   9   2   4       93.60       92.53      8.93 o 
  10   2   4      289.90      281.32     24.58 o 
  11   2   4       83.25       78.94     16.27 o 
  12   2   4      255.01      312.60     31.69 o 
  -9   3   4       26.23        0.52     22.34 o 
  -8   3   4      813.06      862.25     57.07 o 
  -7   3   4       11.23       28.38     16.37 o 
  -6   3   4       52.46       47.88     16.48 o 
  -5   3   4      171.34      184.05     24.09 o 
  -4   3   4      185.52      152.39     22.83 o 
  -3   3   4     1869.57     1857.37     75.53 o 
  -2   3   4      184.75      150.76     19.26 o 
  -1   3   4      140.17      161.53     20.06 o 
   0   3   4     2421.03     2332.19     83.49 o 
   1   3   4      374.32      364.24     24.07 o 
   2   3   4     1973.09     1775.05     47.29 o 
   3   3   4     2231.35     2010.29     33.91 o 
   4   3   4     1118.66     1155.77     21.39 o 
   5   3   4      922.83      957.11     26.05 o 
   6   3   4      337.37      336.19     10.04 o 
   7   3   4      119.57      115.15     10.34 o 
   8   3   4      506.44      474.43     28.64 o 
   9   3   4       52.67       51.39     12.55 o 
  10   3   4      807.23      751.13     42.30 o 
  11   3   4      193.54      184.07     23.94 o 
  12   3   4      109.61      151.89     20.53 o 
  -9   4   4       59.46       90.67     29.10 o 
  -8   4   4       20.83       71.66     27.94 o 
  -7   4   4      200.55      189.03     30.06 o 
  -6   4   4      101.90       97.43     24.56 o 
  -5   4   4       17.42       25.15     19.08 o 
  -4   4   4      974.58      928.67     52.19 o 
  -3   4   4       25.06       16.97     16.86 o 
  -2   4   4      750.72      779.59     42.38 o 
  -1   4   4     2437.22     2674.09     97.51 o 
   0   4   4      107.23       82.45     14.93 o 
   1   4   4     3369.70     3267.91     72.07 o 
   2   4   4     8167.21     8992.19    137.59 o 
   3   4   4     1796.15     1831.15     66.55 o 
   4   4   4     1147.17     1037.09     19.49 o 
   5   4   4      390.43      460.08     15.59 o 
   6   4   4     2776.15     2746.76    113.61 o 
   7   4   4     2688.59     2693.68     97.43 o 
   8   4   4     2427.73     2281.94     67.50 o 
   9   4   4      279.55      270.12     22.93 o 
  10   4   4       27.89       23.58     11.70 o 
  11   4   4      406.85      426.63     32.77 o 
  12   4   4      110.91      152.75     23.89 o 
  -9   5   4        1.68       70.27     25.31 o 
  -8   5   4      126.92      144.51     27.97 o 
  -7   5   4       25.00        9.32     13.53 o 
  -6   5   4       19.11        3.23     19.76 o 
  -5   5   4      844.20      773.08     51.41 o 
  -4   5   4      114.60      120.00     24.22 o 
  -3   5   4     1131.58     1084.46     57.30 o 
  -2   5   4      324.52      349.24     31.43 o 
  -1   5   4       62.20      138.31     19.68 o 
   0   5   4     3370.33     3761.45     80.17 o 
   1   5   4        2.65       13.37      6.86 o 
   2   5   4     4776.80     5072.96    103.23 o 
   3   5   4     1405.93     1394.70     64.37 o 
   4   5   4      898.35      983.60     33.96 o 
   5   5   4     1090.56     1205.15     31.32 o 
   6   5   4      457.15      449.86     17.68 o 
   7   5   4     2346.00     2338.50     53.70 o 
   8   5   4       17.53       29.87      6.82 o 
   9   5   4        4.91       29.57      9.99 o 
  10   5   4      429.84      472.44     33.54 o 
  11   5   4        9.88        8.52     13.82 o 
  12   5   4      257.85      236.52     24.66 o 
  -8   6   4       44.97       85.81     30.86 o 
  -7   6   4      412.55      421.83     43.62 o 
  -6   6   4       12.98       16.53     23.91 o 
  -5   6   4       22.19       52.01     18.88 o 
  -4   6   4      482.05      480.32     41.09 o 
  -3   6   4       79.55      123.36     24.40 o 
  -2   6   4     2603.00     2616.14    103.71 o 
  -1   6   4      256.70      290.51     15.50 o 
   0   6   4     2244.83     2281.77     54.16 o 
   1   6   4     1780.67     1802.43     56.53 o 
   2   6   4      237.68      263.73     13.21 o 
   3   6   4     1717.72     1724.93     42.38 o 
   4   6   4      231.77      209.76     11.86 o 
   5   6   4     1118.79     1032.61     29.35 o 
   6   6   4      721.20      697.28     23.07 o 
   7   6   4       43.57       53.10      8.49 o 
   8   6   4      503.04      477.50     18.77 o 
   9   6   4       26.10       22.88      8.47 o 
  10   6   4       80.61       77.26     14.80 o 
  11   6   4      103.30       76.13     15.49 o 
  12   6   4        0.80       16.91     18.44 o 
  -8   7   4      112.20      120.52     29.98 o 
  -7   7   4       45.12       49.71     28.51 o 
  -6   7   4      387.50      401.97     44.49 o 
  -5   7   4        1.46        0.00     19.94 o 
  -4   7   4     1002.85      892.59     56.19 o 
  -3   7   4      734.19      726.29     47.83 o 
  -2   7   4      675.21      703.97     27.71 o 
  -1   7   4     1862.58     1820.39     92.72 o 
   0   7   4      267.96      275.30     47.66 o 
   1   7   4     1668.29     1653.78     45.29 o 
   2   7   4     2402.79     2432.63     57.40 o 
   3   7   4     1038.69     1000.55     29.55 o 
   4   7   4      882.39      940.76     28.63 o 
   5   7   4        0.27        0.36      6.52 o 
   6   7   4      511.71      513.75     19.71 o 
   7   7   4      712.52      751.97     25.30 o 
   8   7   4       44.04       53.94      9.23 o 
   9   7   4      477.10      465.15     20.06 o 
  10   7   4       76.77       80.00     14.75 o 
  11   7   4      242.50      235.87     24.56 o 
  -7   8   4       25.18       38.79     27.45 o 
  -6   8   4       60.67       71.43     25.88 o 
  -5   8   4      361.84      354.20     38.74 o 
  -4   8   4       62.62       18.52     17.51 o 
  -3   8   4      570.44      602.41     44.86 o 
  -2   8   4      230.53      227.89     16.62 o 
  -1   8   4      285.51      311.55     11.95 o 
   0   8   4      608.02      616.11     33.08 o 
   1   8   4     1023.46      980.15     22.27 o 
   2   8   4       53.19       47.69      9.05 o 
   3   8   4        3.43       17.11      8.85 o 
   4   8   4      299.33      323.87     16.37 o 
   5   8   4      552.53      522.61     20.86 o 
   6   8   4       50.30       43.32     11.48 o 
   7   8   4      160.85      142.36     12.19 o 
   8   8   4      162.21      158.58     12.38 o 
   9   8   4      197.70      277.40     18.45 o 
  10   8   4      246.47      224.54     26.62 o 
  11   8   4       42.24       78.81     18.88 o 
  -6   9   4        0.64       22.57     26.34 o 
  -5   9   4      358.36      372.43     41.73 o 
  -4   9   4       81.63      139.06     31.14 o 
  -3   9   4        0.18        0.00     15.57 o 
  -2   9   4      634.02      621.58     19.48 o 
  -1   9   4       19.85       18.05      6.82 o 
   0   9   4      659.02      668.44     26.25 o 
   1   9   4       52.67       51.49     11.01 o 
   2   9   4      486.49      489.25     21.64 o 
   3   9   4     1889.20     1937.01     50.89 o 
   4   9   4       25.43       53.70     12.37 o 
   5   9   4       92.61       76.74      9.99 o 
   6   9   4      372.10      393.89     25.85 o 
   7   9   4        1.29        7.38      8.48 o 
   8   9   4      753.79      716.95     26.87 o 
   9   9   4        1.69        6.03     10.78 o 
  10   9   4       79.05      105.72     17.20 o 
  -5  10   4       58.71      124.11     30.11 o 
  -4  10   4       80.94       53.17     22.34 o 
  -3  10   4       83.23       82.53      8.80 o 
  -2  10   4       50.74       52.16     17.92 o 
  -1  10   4       69.04       69.94     10.73 o 
   0  10   4      428.26      473.64     22.02 o 
   1  10   4       46.44       50.59      9.43 o 
   2  10   4      277.62      254.64     16.13 o 
   3  10   4        0.50       12.25      8.02 o 
   4  10   4      428.45      407.37     20.27 o 
   5  10   4        1.26       17.48     11.98 o 
   6  10   4       69.71       78.61     11.03 o 
   7  10   4       41.01       43.02     12.28 o 
   8  10   4       64.96       72.71     11.09 o 
   9  10   4      208.80      207.21     21.82 o 
  -4  11   4       44.99       99.01     31.01 o 
  -3  11   4      125.01      147.34     47.90 o 
  -2  11   4      249.32      231.55     19.02 o 
  -1  11   4      119.76      132.78     12.79 o 
   0  11   4      524.54      552.83     25.60 o 
   1  11   4        0.92       15.39     21.16 o 
   2  11   4      299.27      322.05     19.21 o 
   3  11   4      302.14      303.76     19.31 o 
   4  11   4      285.67      273.06     17.24 o 
   5  11   4      263.96      238.92     20.56 o 
   6  11   4        0.13       13.53     13.17 o 
   7  11   4      239.18      253.10     22.62 o 
   8  11   4      162.12      162.28     20.32 o 
  -3  12   4       18.44       44.44     19.04 o 
  -2  12   4       70.64       87.36     14.42 o 
  -1  12   4       60.63       59.76     11.09 o 
   0  12   4       33.17       41.18     24.12 o 
   1  12   4      157.44      194.84     20.53 o 
   2  12   4       14.36       33.52     14.38 o 
   3  12   4       47.73       43.13     12.42 o 
   4  12   4      121.44      168.65     20.30 o 
   6  12   4      130.31      184.02     21.41 o 
   7  12   4       21.18       36.51     15.91 o 
   0  13   4      164.26      188.13     21.54 o 
   1  13   4       52.91       66.06     12.73 o 
   2  13   4       85.22       76.77     16.14 o 
   3  13   4       19.56       18.52     12.03 o 
   4  13   4      157.53      198.02     22.11 o 
   0 -10   5      278.31      363.14     20.65 o 
   1 -10   5       24.34       93.28     32.50 o 
   2 -10   5       10.78       34.63     14.25 o 
  -3  -9   5       47.50       43.90      9.68 o 
  -2  -9   5       76.44       99.67     14.07 o 
  -1  -9   5       89.80       93.05     11.45 o 
   0  -9   5       11.83       28.87     11.17 o 
   1  -9   5      156.62      155.94     13.41 o 
   2  -9   5       30.73       29.21     11.04 o 
   3  -9   5       82.08      103.37     18.00 o 
   4  -9   5       68.03       67.19     14.51 o 
   5  -9   5        0.12       12.50     11.41 o 
  -5  -8   5      139.60      131.39     18.36 o 
  -4  -8   5       11.19       26.99     18.39 o 
  -3  -8   5      133.02      146.06     19.57 o 
  -2  -8   5       16.78       25.85     11.16 o 
  -1  -8   5       66.17       92.63     15.75 o 
   0  -8   5      135.74      150.77     12.89 o 
   1  -8   5        2.34        5.88      7.70 o 
   2  -8   5      404.26      380.65     18.44 o 
   3  -8   5       19.69       23.59      9.85 o 
   4  -8   5       86.30      105.00     16.11 o 
   5  -8   5       33.32       78.63     14.85 o 
   6  -8   5        7.42       17.66     12.24 o 
   7  -8   5       71.81       54.54     14.23 o 
  -6  -7   5        0.36       22.21     15.16 o 
  -5  -7   5       19.59       32.23     15.06 o 
  -4  -7   5      452.22      455.32     31.43 o 
  -3  -7   5        5.26        7.39     10.77 o 
  -2  -7   5      641.22      542.04     33.24 o 
  -1  -7   5      146.59      133.48     16.68 o 
   0  -7   5      623.01      621.03     35.33 o 
   1  -7   5      281.80      292.27     24.22 o 
   2  -7   5       13.64       20.18      6.24 o 
   3  -7   5      216.31      196.51     13.11 o 
   4  -7   5        8.62       10.33      8.70 o 
   5  -7   5      195.77      159.54     16.32 o 
   6  -7   5      279.79      279.39     24.33 o 
   7  -7   5       66.02       67.68     13.09 o 
   8  -7   5      162.26      152.77     17.95 o 
  -7  -6   5       38.28       59.27     16.97 o 
  -6  -6   5      172.20      169.64     19.16 o 
  -5  -6   5       65.37       87.26     15.18 o 
  -4  -6   5      378.80      398.59     29.41 o 
  -3  -6   5      516.06      540.49     33.26 o 
  -2  -6   5       30.72       46.53     13.51 o 
  -1  -6   5      368.73      346.48     25.82 o 
   0  -6   5       13.44       30.47     10.48 o 
   1  -6   5       18.73       39.74      7.88 o 
   2  -6   5      482.10      447.19     27.66 o 
   3  -6   5       23.81       32.79      8.12 o 
   4  -6   5      260.46      285.94     41.69 o 
   5  -6   5       22.16       15.11      7.20 o 
   6  -6   5        5.01       12.78      9.22 o 
   7  -6   5      495.44      461.70     29.59 o 
   8  -6   5       34.54       41.58     13.30 o 
   9  -6   5      198.35      192.90     22.16 o 
  -7  -5   5       55.97       26.91     13.09 o 
  -6  -5   5       12.97        9.86     13.51 o 
  -5  -5   5      388.82      388.70     30.06 o 
  -4  -5   5        2.69       13.17     12.03 o 
  -3  -5   5     1158.70     1207.38     54.31 o 
  -2  -5   5       23.23       39.17     10.51 o 
  -1  -5   5       25.42       37.75     11.49 o 
   0  -5   5      782.34      742.61     37.29 o 
   1  -5   5      171.98      206.28     18.75 o 
   2  -5   5      461.57      403.29     24.89 o 
   3  -5   5     1447.18     1359.00     52.96 o 
   4  -5   5      417.71      400.83     16.28 o 
   5  -5   5     1025.13      962.91     44.00 o 
   6  -5   5      177.59      201.01     18.08 o 
   7  -5   5      968.71      903.54     36.14 o 
   8  -5   5      117.81      129.02     12.88 o 
   9  -5   5      260.70      241.76     19.22 o 
  10  -5   5      120.05      123.26     30.51 o 
  -8  -4   5       21.95       40.41     15.47 o 
  -7  -4   5      297.70      305.93     28.28 o 
  -6  -4   5       14.47       33.75     12.32 o 
  -5  -4   5      157.60      128.68     17.66 o 
  -4  -4   5       88.91       92.99     15.24 o 
  -3  -4   5      670.00      666.17     36.31 o 
  -2  -4   5      293.27      287.11     22.83 o 
  -1  -4   5      750.75      775.59     38.01 o 
   0  -4   5       10.04        7.95      9.92 o 
   1  -4   5     1288.71     1211.80     48.91 o 
   2  -4   5      180.71      191.66     16.63 o 
   3  -4   5      656.52      637.95     31.25 o 
   4  -4   5       16.92       24.53      7.54 o 
   5  -4   5      139.48      143.97     11.75 o 
   6  -4   5      380.13      359.11     18.27 o 
   7  -4   5        2.10       56.19     28.87 o 
   8  -4   5      194.30      192.91     22.18 o 
   9  -4   5       24.76       31.17     11.74 o 
  10  -4   5       94.61      127.73     22.00 o 
  11  -4   5      170.08      158.56     16.76 o 
  -8  -3   5      131.92      133.56     18.39 o 
  -7  -3   5        6.27        0.00     14.41 o 
  -6  -3   5       65.36       53.74     14.62 o 
  -5  -3   5      160.67      148.12     17.43 o 
  -4  -3   5      247.65      277.48     22.75 o 
  -3  -3   5     1295.68     1280.34     53.66 o 
  -2  -3   5       46.71       48.08     12.81 o 
  -1  -3   5      379.83      424.46     26.21 o 
   0  -3   5       11.55       15.44      8.91 o 
   1  -3   5      693.34      705.30     32.54 o 
   2  -3   5      573.70      538.28     15.92 o 
   3  -3   5        6.05        9.74      4.74 o 
   4  -3   5     1106.74     1116.39     29.95 o 
   5  -3   5      228.62      254.79     12.43 o 
   6  -3   5      232.99      227.06     12.48 o 
   7  -3   5      437.34      416.11     18.00 o 
   8  -3   5        1.53        5.50      6.25 o 
   9  -3   5      603.74      571.95     24.14 o 
  10  -3   5       34.95       52.34     16.09 o 
  11  -3   5       80.25      109.71     14.11 o 
  -6  -2   5       58.68       71.05     11.48 o 
  -5  -2   5      855.53      847.02     31.67 o 
  -4  -2   5      126.98      126.82     11.65 o 
  -3  -2   5      344.73      368.85     17.76 o 
  -2  -2   5      608.39      634.04     22.45 o 
  -1  -2   5      211.80      260.45     25.81 o 
   0  -2   5     2395.47     2393.08     52.81 o 
   1  -2   5     1332.16     1215.97     29.35 o 
   2  -2   5      513.33      509.09     15.67 o 
   3  -2   5     2153.07     2182.37     58.40 o 
   4  -2   5       68.47       71.55      6.32 o 
   5  -2   5     1046.81     1109.96     33.20 o 
   6  -2   5      287.88      293.50     13.81 o 
   7  -2   5      626.91      578.06     21.16 o 
   8  -2   5      241.57      229.19     13.76 o 
   9  -2   5        1.08        5.90     12.92 o 
  10  -2   5      420.26      437.16     21.65 o 
  11  -2   5       32.97       46.25      9.45 o 
  12  -2   5       91.02       84.66     12.57 o 
  -9  -1   5       81.79      100.35     23.45 o 
  -8  -1   5        9.17       17.30     19.83 o 
  -7  -1   5      369.19      389.73     36.39 o 
  -6  -1   5      292.81      276.39     31.04 o 
  -5  -1   5      394.13      388.90     30.63 o 
  -4  -1   5      966.43      950.52     45.86 o 
  -3  -1   5       53.83       60.40     11.00 o 
  -2  -1   5      565.69      535.51     21.32 o 
  -1  -1   5     4881.34     5080.51    128.95 o 
   0  -1   5     6200.31     6876.98    137.08 o 
   1  -1   5      868.75      848.16     23.04 o 
   2  -1   5       88.48       61.85      6.06 o 
   3  -1   5     1299.16     1504.44     36.06 o 
   4  -1   5     1814.19     1996.46     45.90 o 
   5  -1   5     2773.89     2853.87     63.13 o 
   6  -1   5     1294.63     1188.14     32.36 o 
   7  -1   5        0.90        8.05      9.50 o 
   8  -1   5     1058.50     1015.59     31.24 o 
   9  -1   5      365.53      347.78     20.26 o 
  10  -1   5       32.02       39.51      8.39 o 
  11  -1   5      292.58      293.40     35.04 o 
  12  -1   5       14.44       29.14     18.05 o 
  -9   0   5       48.67       60.56     23.73 o 
  -8   0   5      287.05      260.77     30.86 o 
  -7   0   5        8.56       36.36     19.55 o 
  -6   0   5      398.95      419.74     36.44 o 
  -5   0   5      379.95      396.11     33.00 o 
  -4   0   5      926.40      896.60     46.51 o 
  -3   0   5      848.88      865.92     43.36 o 
  -2   0   5      210.82      224.95     17.69 o 
  -1   0   5     1492.41     1510.78     39.21 o 
   0   0   5      568.51      473.28     31.10 o 
   1   0   5     3920.25     4202.65    124.04 o 
   2   0   5     3175.01     3325.15     81.33 o 
   3   0   5      364.20      403.82     14.26 o 
   4   0   5     4807.32     5151.63    114.68 o 
   5   0   5        9.95       24.40      6.01 o 
   6   0   5     1380.29     1316.31     34.32 o 
   7   0   5     1063.65     1043.23     32.89 o 
   8   0   5       13.23        0.00      5.99 o 
   9   0   5      272.22      319.05     16.48 o 
  10   0   5      300.87      266.47     14.95 o 
  11   0   5      271.70      246.49     17.09 o 
  12   0   5      187.96      179.53     15.13 o 
  -9   1   5       18.99       15.62     21.33 o 
  -8   1   5       39.51       56.53     24.15 o 
  -7   1   5      380.31      359.70     37.50 o 
  -6   1   5        3.46        0.00     19.78 o 
  -5   1   5      485.12      501.47     37.65 o 
  -4   1   5      129.03      125.06     22.78 o 
  -3   1   5      814.09      758.88     41.60 o 
  -2   1   5     3450.09     3389.28    114.76 o 
  -1   1   5      119.03      147.27     17.60 o 
   0   1   5     3810.42     4018.57     85.00 o 
   1   1   5        2.39        6.42      5.86 o 
   2   1   5     2050.95     2228.63     49.44 o 
   3   1   5     1476.75     1578.81     36.99 o 
   4   1   5       80.69       93.30      6.84 o 
   5   1   5     1353.26     1238.28     38.79 o 
   6   1   5      179.11      175.29      9.87 o 
   7   1   5      692.42      695.86     22.70 o 
   8   1   5      695.51      703.97     23.75 o 
   9   1   5       53.50       75.00      8.41 o 
  10   1   5      456.27      454.94     24.76 o 
  11   1   5       50.10       47.83      8.84 o 
  -9   2   5      111.00      136.87     32.12 o 
  -7   2   5      623.57      580.46     45.04 o 
  -6   2   5      406.77      387.64     36.05 o 
  -5   2   5      156.96      184.79     23.99 o 
  -4   2   5     1782.82     1844.48     78.81 o 
  -3   2   5       35.96       45.76     18.18 o 
  -2   2   5     3315.13     3168.48    111.04 o 
  -1   2   5     1560.00     1398.27     58.70 o 
   0   2   5      267.80      348.82     15.31 o 
   1   2   5     3268.15     3293.96     70.39 o 
   2   2   5     1290.51     1461.41     34.97 o 
   3   2   5     1379.66     1396.18     33.33 o 
   4   2   5     1135.00     1127.03     33.97 o 
   5   2   5       62.08       71.86      6.62 o 
   6   2   5     2358.07     2297.36     73.62 o 
   7   2   5      637.23      616.58     20.13 o 
   8   2   5      328.34      334.70     14.98 o 
   9   2   5      619.65      595.46     21.99 o 
  10   2   5      237.52      217.39     13.41 o 
  11   2   5      191.35      202.56     22.57 o 
  12   2   5       38.60       19.08     16.19 o 
  -9   3   5       15.13        0.00     22.67 o 
  -8   3   5      444.51      416.28     40.59 o 
  -6   3   5       76.88       64.69     17.79 o 
  -5   3   5      952.30     1077.70     59.60 o 
  -4   3   5      344.54      348.18     33.42 o 
  -3   3   5     1176.65     1131.64     57.43 o 
  -2   3   5      107.62      132.04     21.18 o 
  -1   3   5       19.98       20.81     15.57 o 
   0   3   5       14.11       12.14     12.99 o 
   1   3   5       25.33       50.65      7.01 o 
   2   3   5     4571.42     4530.22     92.23 o 
   3   3   5     2389.83     2587.55     61.54 o 
   4   3   5     1000.60      936.20     24.42 o 
   5   3   5     2186.03     2122.23     36.70 o 
   6   3   5       24.20       29.38      5.74 o 
   7   3   5     2642.12     2595.14     52.51 o 
   8   3   5       21.22       32.10      6.66 o 
   9   3   5        2.49        0.00      5.72 o 
  10   3   5      320.20      277.45     24.48 o 
  11   3   5        0.55        6.92     12.03 o 
  12   3   5      319.58      333.64     31.48 o 
  -8   4   5      111.41      130.67     29.15 o 
  -7   4   5       77.32      102.26     23.91 o 
  -6   4   5       11.91        0.00     16.22 o 
  -5   4   5      101.20      128.76     26.52 o 
  -4   4   5       16.15       43.56     19.16 o 
  -3   4   5      286.17      266.73     29.21 o 
  -2   4   5      211.11      141.75     22.75 o 
  -1   4   5     1405.41     1484.96     65.44 o 
   0   4   5     1368.05     1512.47     64.89 o 
   1   4   5      545.98      560.32     33.39 o 
   2   4   5      937.10     1001.43     22.97 o 
   3   4   5     5939.41     6019.02     94.34 o 
   4   4   5        1.72        3.36      3.00 o 
   5   4   5      221.13      196.04      6.90 o 
   6   4   5      316.04      287.48      8.80 o 
   7   4   5       95.31      114.24      6.21 o 
   8   4   5     1218.30     1171.28     30.76 o 
   9   4   5       16.99       20.30     10.33 o 
  10   4   5      254.32      257.33     24.25 o 
  11   4   5      475.75      511.82     36.95 o 
  12   4   5       18.61       28.85     13.43 o 
  -8   5   5       39.29       66.03     24.82 o 
  -7   5   5       57.05       66.08     24.33 o 
  -6   5   5      226.35      269.88     34.81 o 
  -5   5   5      635.72      784.94     54.67 o 
  -4   5   5      341.37      276.65     32.31 o 
  -3   5   5      578.15      452.46     38.45 o 
  -2   5   5       13.11       10.48     18.05 o 
  -1   5   5      653.29      618.76     38.84 o 
   0   5   5      187.64      201.40     21.74 o 
   1   5   5      767.46      722.03     22.78 o 
   2   5   5      190.11      184.90     10.31 o 
   3   5   5      257.21      224.98     11.66 o 
   4   5   5       40.88      102.71      8.44 o 
   5   5   5      331.70      318.04     13.79 o 
   6   5   5      768.87      695.81     21.85 o 
   7   5   5      691.59      708.47     22.48 o 
   8   5   5      538.05      491.53     17.86 o 
   9   5   5        3.80       24.61     10.90 o 
  10   5   5      124.98      111.69     17.90 o 
  11   5   5      366.00      406.95     32.12 o 
  12   5   5       66.89       90.31     21.10 o 
  -8   6   5       54.43       63.73     28.33 o 
  -7   6   5       74.05       58.21     25.69 o 
  -6   6   5       78.56      116.21     23.86 o 
  -5   6   5       67.00       64.12     24.22 o 
  -4   6   5        6.83        8.52     17.84 o 
  -3   6   5      311.03      335.24     36.02 o 
  -2   6   5        9.05        0.00     11.96 o 
  -1   6   5       35.20       29.67     17.66 o 
   0   6   5      188.39      162.65     20.70 o 
   1   6   5        3.04        5.50      5.85 o 
   2   6   5      628.23      507.27     18.95 o 
   3   6   5     1450.17     1345.12     36.05 o 
   4   6   5       41.21       51.29      9.44 o 
   5   6   5      319.92      315.01     14.75 o 
   6   6   5        1.37        5.03      6.37 o 
   7   6   5      344.81      331.56     15.27 o 
   8   6   5      642.68      610.15     21.50 o 
   9   6   5        1.77       26.38     16.42 o 
  10   6   5      392.38      407.06     31.81 o 
  11   6   5       12.71        6.22     13.97 o 
  12   6   5      125.53      123.49     19.03 o 
  -7   7   5      123.73      147.07     29.59 o 
  -6   7   5      126.44      126.17     29.31 o 
  -5   7   5        2.16       47.15     20.79 o 
  -4   7   5      217.75      203.36     32.46 o 
  -3   7   5        0.36        0.00     18.77 o 
  -2   7   5      740.57      708.50     48.45 o 
  -1   7   5      272.24      303.61     30.11 o 
   0   7   5       69.63       56.57     15.02 o 
   1   7   5      672.20      626.93     23.98 o 
   2   7   5       32.15       34.71      8.69 o 
   3   7   5      176.81      163.86     11.27 o 
   4   7   5      324.92      345.21     19.23 o 
   5   7   5      176.06      181.25     22.89 o 
   6   7   5      558.04      574.34     21.12 o 
   7   7   5        5.58        1.81      5.68 o 
   8   7   5      408.62      427.07     18.98 o 
   9   7   5       69.55       80.47     10.30 o 
  10   7   5      168.11      139.22     17.56 o 
  11   7   5       31.51       36.85     14.59 o 
  -7   8   5        3.28        0.00     21.20 o 
  -6   8   5      117.62      145.96     31.69 o 
  -5   8   5       12.40       48.26     21.61 o 
  -4   8   5      235.93      260.25     35.51 o 
  -3   8   5       57.93       54.07     21.64 o 
  -2   8   5       13.91        0.00     18.46 o 
  -1   8   5      528.49      549.18     36.97 o 
   0   8   5       21.69       39.63      8.31 o 
   1   8   5      262.14      244.64     15.12 o 
   2   8   5      477.63      461.50     20.41 o 
   3   8   5      145.48      163.98     13.82 o 
   4   8   5     1042.98     1070.92     32.43 o 
   5   8   5        1.77        1.79      8.65 o 
   6   8   5      240.51      221.28     13.31 o 
   7   8   5      760.54      711.10     25.64 o 
   8   8   5       32.84       42.48      9.82 o 
   9   8   5      233.97      221.99     14.27 o 
  10   8   5       91.08       77.39     15.13 o 
  11   8   5       99.05      151.27     19.68 o 
  -6   9   5        0.31       20.35     26.13 o 
  -5   9   5       31.95       61.87     27.17 o 
  -4   9   5       25.13       32.33     29.54 o 
  -3   9   5        3.75        0.00     23.16 o 
  -2   9   5      559.56      518.56     41.71 o 
  -1   9   5      109.04      103.53     11.87 o 
   0   9   5       84.78       89.74     11.40 o 
   1   9   5        0.66        0.00      8.70 o 
   2   9   5       13.65        8.90      9.15 o 
   3   9   5      947.08      891.95     30.68 o 
   4   9   5      236.93      240.21     14.88 o 
   5   9   5      194.00      211.02     14.31 o 
   6   9   5       42.24       27.89     10.77 o 
   7   9   5        2.67       15.43      8.65 o 
   8   9   5      116.24      101.17     11.52 o 
   9   9   5        0.49        1.80      8.70 o 
  10   9   5      248.37      243.35     16.17 o 
  -5  10   5       13.09       43.25     24.48 o 
  -4  10   5      352.42      401.20     42.27 o 
  -3  10   5        0.95        0.00     18.67 o 
  -2  10   5      259.84      252.20     26.39 o 
  -1  10   5      315.32      311.67     19.58 o 
   0  10   5      156.85      148.00     13.37 o 
   1  10   5      671.83      616.26     39.57 o 
   2  10   5      109.93      101.98     11.69 o 
   3  10   5      678.11      704.41     30.02 o 
   4  10   5      210.69      193.68     14.19 o 
   5  10   5        0.52       24.18      8.26 o 
   6  10   5      587.08      546.58     23.44 o 
   7  10   5      199.65      197.98     15.00 o 
   8  10   5      836.21      749.46     28.56 o 
   9  10   5       69.65       75.80     10.29 o 
  10  10   5       47.81      126.20     20.06 o 
  -4  11   5       42.03       69.93     29.08 o 
  -3  11   5      140.21      120.85     25.72 o 
  -2  11   5        0.49       26.48     15.89 o 
  -1  11   5       74.13       81.97     14.85 o 
   0  11   5       72.73       86.14     26.73 o 
   1  11   5       47.60       51.59     11.20 o 
   2  11   5      186.53      191.16     15.10 o 
   3  11   5       52.26       41.32     14.38 o 
   4  11   5      565.25      515.50     27.58 o 
   5  11   5      198.98      212.88     15.12 o 
   6  11   5      124.31      106.09     11.92 o 
   7  11   5       42.26       65.02     11.58 o 
   8  11   5        2.26       23.61     15.43 o 
   9  11   5       87.07      117.14     19.29 o 
  -2  12   5        7.45       34.30     14.43 o 
  -1  12   5        1.48       22.33     10.80 o 
   0  12   5      405.41      429.11     22.90 o 
   1  12   5       42.54       67.87     14.38 o 
   2  12   5      162.67      178.40     14.95 o 
   3  12   5      243.93      231.99     19.94 o 
   4  12   5        4.66       33.77     11.90 o 
   5  12   5      285.46      250.52     22.41 o 
   6  12   5       15.54       25.15     16.24 o 
   7  12   5       22.49       16.79     11.78 o 
   0  13   5        0.05       10.92     15.39 o 
   1  13   5      137.91      121.40     17.17 o 
   2  13   5       41.63       39.12     15.44 o 
   3  13   5       44.77       57.46     12.60 o 
   4  13   5       38.49       62.70     13.92 o 
   5  13   5       32.12       31.43     14.44 o 
  -1  -9   6       31.05       51.19     11.43 o 
   0  -9   6      105.35      133.67     13.29 o 
   1  -9   6       72.25       88.23     11.76 o 
   2  -9   6       42.11       78.33     14.84 o 
   3  -9   6      101.31       58.18     16.32 o 
   4  -9   6       14.31       15.06     12.65 o 
  -3  -8   6       52.96       75.38     15.26 o 
  -2  -8   6       16.36       26.42     10.82 o 
  -1  -8   6      152.85      151.40     21.43 o 
   0  -8   6        0.14        0.00     12.29 o 
   1  -8   6      249.04      258.93     16.08 o 
   2  -8   6      137.13      149.60     15.80 o 
   3  -8   6       87.29      121.10     29.54 o 
   4  -8   6      159.51      188.75     19.83 o 
   5  -8   6        3.60       16.58     10.25 o 
   6  -8   6      110.64      101.25     15.73 o 
  -5  -7   6       89.17      152.64     22.36 o 
  -4  -7   6       31.07       39.36     12.96 o 
  -3  -7   6      391.24      388.44     31.61 o 
  -2  -7   6       91.34       91.75     16.09 o 
  -1  -7   6      144.68      171.16     19.91 o 
   0  -7   6      105.94      114.06     17.22 o 
   1  -7   6       12.64       13.22     10.92 o 
   2  -7   6      155.35      124.44     18.18 o 
   3  -7   6      123.88      111.56     16.99 o 
   4  -7   6       46.17      104.61     15.03 o 
   5  -7   6        9.32       25.26     10.46 o 
   6  -7   6       83.29      113.86     15.67 o 
   7  -7   6      104.24       86.54     14.98 o 
  -6  -6   6        0.81        0.00     14.77 o 
  -5  -6   6       15.41       44.29     12.81 o 
  -4  -6   6      238.64      270.14     26.31 o 
  -3  -6   6       46.13       59.16     15.11 o 
  -2  -6   6       44.80       52.73     14.93 o 
  -1  -6   6      152.86      176.69     21.25 o 
   0  -6   6      135.32      153.73     18.46 o 
   1  -6   6       85.17      103.97     13.89 o 
   2  -6   6      212.15      219.73     19.50 o 
   3  -6   6      258.68      256.58     20.92 o 
   4  -6   6      293.07      283.34     22.41 o 
   5  -6   6       97.94      101.44     16.06 o 
   6  -6   6      112.79      126.20     16.89 o 
   7  -6   6      388.71      378.96     27.50 o 
   8  -6   6       79.69       93.04     15.03 o 
   9  -6   6      251.53      229.70     22.65 o 
  -6  -5   6        4.29       25.46     13.74 o 
  -5  -5   6        0.58      100.17     19.47 o 
  -4  -5   6        7.86       23.71     11.98 o 
  -3  -5   6      148.50      177.80     21.69 o 
  -2  -5   6       14.14       33.73     11.57 o 
  -1  -5   6      167.21      159.02     16.89 o 
   0  -5   6       58.16       79.51     13.74 o 
   1  -5   6       29.21       35.02     11.85 o 
   2  -5   6     1092.61      990.00     46.28 o 
   3  -5   6        7.41        0.00      7.33 o 
   4  -5   6       43.69       33.83     12.40 o 
   5  -5   6      296.28      332.30     24.69 o 
   6  -5   6      252.63      245.17     19.70 o 
   7  -5   6     1838.83     1532.25     61.85 o 
   8  -5   6       10.12       30.42     10.79 o 
   9  -5   6      113.07      116.90     19.29 o 
  10  -5   6      163.04      148.64     18.90 o 
  -5  -4   6       64.64       71.76     15.18 o 
  -4  -4   6       51.90       44.57     15.29 o 
  -3  -4   6      639.48      623.18     36.62 o 
  -2  -4   6      214.82      209.20     21.69 o 
  -1  -4   6        0.38       13.45     11.90 o 
   0  -4   6      152.16      149.60     15.16 o 
   1  -4   6      267.50      270.97     20.89 o 
   2  -4   6        5.27       12.14      9.86 o 
   3  -4   6      857.73      812.52     38.66 o 
   4  -4   6      149.57      147.27     16.53 o 
   5  -4   6     1588.36     1458.86     57.48 o 
   6  -4   6      222.55      210.93     18.54 o 
   7  -4   6      280.65      278.38     15.35 o 
   8  -4   6      247.06      264.48     13.51 o 
   9  -4   6        0.18       24.08     25.54 o 
  10  -4   6      269.29      272.02     18.83 o 
  -7  -3   6       36.86       78.58     20.61 o 
  -6  -3   6       59.86      107.43     19.65 o 
  -5  -3   6       44.79       48.39     12.65 o 
  -4  -3   6        4.67        9.06      9.45 o 
  -3  -3   6      235.91      229.34     22.62 o 
  -2  -3   6       26.98       27.84      8.93 o 
  -1  -3   6      422.13      454.37     29.18 o 
   0  -3   6        7.83        3.77     11.47 o 
   1  -3   6      376.17      349.94     23.22 o 
   2  -3   6      674.37      656.33     33.26 o 
   3  -3   6      536.11      504.85     28.77 o 
   4  -3   6      657.28      565.65     19.02 o 
   5  -3   6       24.73       31.79      7.88 o 
   6  -3   6      677.04      660.60     23.09 o 
   7  -3   6      219.45      229.02     13.64 o 
   8  -3   6       29.53       37.61      8.24 o 
   9  -3   6      171.02      170.58     13.91 o 
  10  -3   6        1.67       19.58      7.97 o 
  11  -3   6       55.47       63.20     10.62 o 
  -8  -2   6      116.29       75.79     22.98 o 
  -7  -2   6       10.38       29.03     14.51 o 
  -6  -2   6        9.29       27.11     16.01 o 
  -5  -2   6      288.17      255.91     22.52 o 
  -4  -2   6      173.18      170.57     19.39 o 
  -3  -2   6      789.94      798.85     40.52 o 
  -2  -2   6      248.88      256.17     22.91 o 
  -1  -2   6      378.30      340.33     23.81 o 
   0  -2   6     1555.30     1558.54     38.63 o 
   1  -2   6      974.16      993.57     26.37 o 
   2  -2   6     2904.82     2752.52     60.02 o 
   3  -2   6      194.12      193.65     13.73 o 
   4  -2   6      996.52     1035.55     36.54 o 
   5  -2   6      311.95      304.42     13.80 o 
   6  -2   6       11.34       25.12      9.46 o 
   7  -2   6      359.89      351.16     16.06 o 
   8  -2   6       24.69       28.99      6.27 o 
   9  -2   6      112.84      126.37     17.34 o 
  10  -2   6      203.75      197.66     15.09 o 
  11  -2   6       19.29       36.30     16.53 o 
  -6  -1   6      141.43      111.76     22.08 o 
  -5  -1   6      662.71      606.36     27.45 o 
  -4  -1   6       20.52       24.56      9.35 o 
  -3  -1   6       67.80       95.24     11.62 o 
  -2  -1   6     1641.22     1624.45     44.15 o 
  -1  -1   6      155.32      180.25     12.13 o 
   0  -1   6     5830.01     6067.47    123.95 o 
   1  -1   6      553.17      663.47     39.76 o 
   2  -1   6        1.73        0.00      6.37 o 
   3  -1   6     1627.70     1680.90     40.61 o 
   4  -1   6      107.14      113.63      8.24 o 
   5  -1   6     1465.10     1411.78     36.71 o 
   6  -1   6      104.52      116.71      9.05 o 
   7  -1   6      141.52      154.57     22.58 o 
   8  -1   6      466.72      477.28     19.74 o 
   9  -1   6       75.67       86.85      9.81 o 
  10  -1   6      314.32      303.73     16.95 o 
  11  -1   6      164.77      171.03     14.36 o 
  12  -1   6       15.84       23.35     14.31 o 
  -8   0   6      161.81      187.87     34.99 o 
  -7   0   6      147.94      137.92     25.00 o 
  -6   0   6      287.47      285.82     32.10 o 
  -5   0   6       25.10       57.20     20.97 o 
  -4   0   6      582.05      508.29     36.62 o 
  -3   0   6      303.55      302.32     18.05 o 
  -2   0   6      242.86      278.43     22.92 o 
  -1   0   6      468.87      470.83     23.71 o 
   0   0   6       56.41       64.56      8.28 o 
   1   0   6      383.47      352.99     22.67 o 
   2   0   6     1199.11     1233.11     32.22 o 
   3   0   6      250.10      267.65     12.12 o 
   4   0   6      790.17      838.79     24.45 o 
   5   0   6       11.22       19.84      6.03 o 
   6   0   6      157.45      109.29     11.79 o 
   7   0   6      655.63      651.35     22.41 o 
   8   0   6      151.79      177.72     17.78 o 
   9   0   6      389.93      395.98     18.52 o 
  10   0   6       69.45       66.09      8.98 o 
  11   0   6      444.56      426.18     22.14 o 
  12   0   6       15.45       17.91      9.41 o 
  -8   1   6      140.12      184.64     30.70 o 
  -7   1   6      264.68      266.53     30.99 o 
  -6   1   6       86.91       83.46     24.17 o 
  -5   1   6      518.04      523.78     41.01 o 
  -4   1   6       13.80       51.57     18.18 o 
  -3   1   6      909.25      943.42     50.05 o 
  -2   1   6      199.91      215.65     23.60 o 
  -1   1   6      273.25      226.75     14.03 o 
   0   1   6     3372.63     3541.97     78.02 o 
   1   1   6        7.89        2.80      5.53 o 
   2   1   6     2270.50     2164.42     50.21 o 
   3   1   6     1849.11     1844.16     57.86 o 
   4   1   6      105.40      104.24      8.26 o 
   5   1   6     2902.55     2908.91     64.24 o 
   6   1   6      183.45      158.12     20.74 o 
   7   1   6     1496.75     1481.92     50.50 o 
   8   1   6      486.63      497.01     25.24 o 
   9   1   6      528.48      520.50     20.69 o 
  10   1   6      377.61      381.16     17.83 o 
  11   1   6      149.81      147.32     13.89 o 
  12   1   6      206.41      204.00     14.66 o 
  -8   2   6       24.72       32.31     31.17 o 
  -7   2   6      557.52      508.47     43.41 o 
  -6   2   6       80.77      105.54     25.75 o 
  -5   2   6      318.79      335.99     35.09 o 
  -4   2   6      805.93      796.76     47.00 o 
  -3   2   6        4.49        5.73     16.29 o 
  -2   2   6     2024.73     1947.85     78.61 o 
  -1   2   6     2650.73     2648.29     97.30 o 
   0   2   6      211.17      174.74     11.91 o 
   1   2   6     2690.47     2600.21     59.71 o 
   2   2   6      577.54      702.53     34.28 o 
   3   2   6     2670.87     2737.43    127.75 o 
   4   2   6     1009.71     1106.72     29.18 o 
   5   2   6      384.55      390.33     14.95 o 
   6   2   6      801.35      817.01     24.27 o 
   7   2   6      199.03      189.23     11.08 o 
   8   2   6      343.80      335.95     15.17 o 
   9   2   6      317.48      310.24     28.02 o 
  10   2   6       29.76       48.69      9.42 o 
  11   2   6      286.64      308.77     16.59 o 
  12   2   6       85.64      125.66     15.62 o 
  -8   3   6       48.28       75.56     29.96 o 
  -7   3   6      248.82      231.20     41.16 o 
  -6   3   6        4.71       22.39     25.38 o 
  -5   3   6      235.05      160.31     26.62 o 
  -4   3   6      379.24      401.38     36.08 o 
  -3   3   6      471.25      487.03     37.73 o 
  -2   3   6      331.69      263.76     27.55 o 
  -1   3   6     1567.26     1447.93     65.02 o 
   0   3   6      488.83      491.97     33.03 o 
   1   3   6     1982.37     2060.65     49.37 o 
   2   3   6      402.09      416.63     16.39 o 
   3   3   6     2063.04     2131.64     48.63 o 
   4   3   6     1020.69      963.09     38.00 o 
   5   3   6      389.28      420.74     14.97 o 
   6   3   6      776.41      726.85     21.60 o 
   7   3   6     1695.94     1591.64     41.18 o 
   8   3   6      280.38      315.93     14.82 o 
   9   3   6      982.07      962.52     29.53 o 
  10   3   6       23.76       25.94      6.23 o 
  11   3   6      531.04      520.48     35.51 o 
  12   3   6      134.25      139.34     22.08 o 
  -8   4   6       35.52       20.40     24.33 o 
  -7   4   6       67.74       58.21     25.02 o 
  -6   4   6       70.07       83.41     25.93 o 
  -5   4   6     1953.34     2101.32     95.39 o 
  -4   4   6        4.86        0.00     19.60 o 
  -3   4   6      650.98      583.02     43.95 o 
  -2   4   6      479.04      427.46     35.07 o 
  -1   4   6       20.49       65.80     20.43 o 
   0   4   6     1605.58     1618.11     70.42 o 
   1   4   6      248.90      253.74     13.67 o 
   2   4   6      492.61      576.41     19.51 o 
   3   4   6     3438.98     3707.37     78.05 o 
   4   4   6      198.64      174.51      6.77 o 
   5   4   6      312.39      283.52      9.03 o 
   6   4   6      245.12      247.49      8.40 o 
   7   4   6     1966.50     1885.33     39.20 o 
   8   4   6        4.04        3.66      4.75 o 
   9   4   6       13.62       12.29      9.22 o 
  10   4   6       43.05       29.54     15.34 o 
  11   4   6        0.82        0.00     11.34 o 
  12   4   6      303.17      327.68     30.73 o 
  -8   5   6        1.78       93.97     30.03 o 
  -7   5   6      398.17      381.62     44.44 o 
  -6   5   6       18.89       39.36     18.49 o 
  -5   5   6       27.00       39.87     19.37 o 
  -4   5   6      328.86      338.73     34.24 o 
  -3   5   6        2.82        0.00     19.57 o 
  -2   5   6      835.68      731.20     47.77 o 
  -1   5   6      301.44      262.24     27.84 o 
   0   5   6       10.88       14.10     13.61 o 
   1   5   6      371.92      354.66     29.31 o 
   2   5   6      849.36      823.71     34.86 o 
   3   5   6      860.33      792.64     17.81 o 
   4   5   6       52.85       36.29      3.99 o 
   5   5   6       38.16       32.89      7.93 o 
   6   5   6      246.27      211.98     11.28 o 
   7   5   6      566.00      553.39     19.17 o 
   8   5   6      153.44      161.58     10.66 o 
   9   5   6        2.27        0.00     12.21 o 
  10   5   6       11.54       27.48     12.47 o 
  11   5   6      295.27      301.41     28.30 o 
  12   5   6       11.35       32.80     14.20 o 
  -7   6   6       16.41       26.75     18.80 o 
  -6   6   6      336.30      334.73     36.62 o 
  -5   6   6      352.18      370.75     37.96 o 
  -4   6   6      227.54      171.06     29.10 o 
  -3   6   6      390.45      368.40     40.10 o 
  -2   6   6        8.57       26.70     21.61 o 
  -1   6   6      823.41      743.18     49.81 o 
   0   6   6      447.01      434.72     35.48 o 
   1   6   6      586.31      595.96     40.08 o 
   2   6   6     1129.14     1114.68     24.15 o 
   3   6   6        1.95        6.58      4.99 o 
   4   6   6      642.93      592.71     21.21 o 
   5   6   6       79.32       76.38      8.70 o 
   6   6   6       23.55       26.82      7.50 o 
   7   6   6      475.76      478.18     18.85 o 
   8   6   6      253.84      288.08     15.19 o 
   9   6   6      208.18      260.82     24.76 o 
  10   6   6      289.37      300.02     26.50 o 
  11   6   6       55.53       43.15     15.55 o 
  12   6   6      257.74      287.86     28.41 o 
  -7   7   6       63.37       60.12     24.48 o 
  -6   7   6       50.35       35.02     20.61 o 
  -5   7   6      155.95      191.97     28.66 o 
  -4   7   6        6.78       16.50     16.24 o 
  -3   7   6      589.77      568.89     44.42 o 
  -2   7   6      191.95      205.66     32.43 o 
  -1   7   6      316.52      344.75     32.05 o 
   0   7   6      859.81      852.31     51.65 o 
   1   7   6        1.37        2.10      6.80 o 
   2   7   6      824.64      736.35     33.83 o 
   3   7   6      560.38      542.19     20.97 o 
   4   7   6       22.63       18.31      7.55 o 
   5   7   6      425.58      386.07     17.64 o 
   6   7   6       78.29       86.55      8.78 o 
   7   7   6      547.39      535.07     21.10 o 
   8   7   6      830.82      841.87     28.16 o 
   9   7   6        2.09        6.85      7.07 o 
  10   7   6      535.47      533.59     37.55 o 
  11   7   6      128.60      115.95     21.85 o 
  12   7   6      123.84      183.06     24.40 o 
  -6   8   6       51.28      140.25     33.49 o 
  -5   8   6      139.47      118.76     26.00 o 
  -4   8   6      109.90      102.21     28.41 o 
  -3   8   6        4.62       17.25     22.62 o 
  -2   8   6      498.40      493.15     45.42 o 
  -1   8   6      391.10      403.44     37.96 o 
   0   8   6      491.27      449.89     20.80 o 
   1   8   6        3.64        4.67      7.00 o 
   2   8   6      197.49      212.62     16.41 o 
   3   8   6      503.83      482.40     35.56 o 
   4   8   6      190.11      197.60     14.27 o 
   5   8   6      134.03      145.43     11.20 o 
   6   8   6      479.32      495.04     20.35 o 
   7   8   6      147.82      142.08     11.69 o 
   8   8   6      481.14      442.45     20.61 o 
   9   8   6      366.57      321.78     17.39 o 
  10   8   6       90.36       72.82     19.26 o 
  11   8   6      237.91      228.87     26.00 o 
  -5   9   6       36.54       65.95     25.49 o 
  -4   9   6       52.69       80.54     29.08 o 
  -3   9   6       41.58       64.48     24.45 o 
  -2   9   6       36.26       79.67     29.26 o 
  -1   9   6      248.09      216.48     29.90 o 
   0   9   6       19.05       40.91     14.80 o 
   1   9   6        1.18        5.84      8.30 o 
   2   9   6      572.56      553.15     23.42 o 
   3   9   6      246.06      247.20     16.11 o 
   4   9   6      950.51     1000.31     48.38 o 
   5   9   6      228.91      257.00     15.51 o 
   6   9   6       21.70       42.35     11.26 o 
   7   9   6     1372.79     1183.24     88.59 o 
   8   9   6        0.10        2.89      8.19 o 
   9   9   6      378.57      370.22     28.28 o 
  10   9   6      168.66      200.39     23.29 o 
  11   9   6      111.51      170.07     23.60 o 
  -5  10   6       24.48      105.52     33.57 o 
  -4  10   6       25.43      128.91     32.43 o 
  -3  10   6      109.15      239.20     35.69 o 
  -2  10   6      255.26      274.09     39.48 o 
  -1  10   6       10.47       30.36     11.83 o 
   0  10   6      183.89      199.73     15.47 o 
   1  10   6      454.29      443.46     28.20 o 
   2  10   6       69.36       71.85     10.74 o 
   3  10   6     1020.13      897.15     49.28 o 
   4  10   6       90.33       90.20     11.63 o 
   5  10   6      508.74      475.21     21.82 o 
   6  10   6       67.38       74.49     10.39 o 
   7  10   6      108.40      100.92     12.03 o 
   8  10   6      126.81      139.28     13.77 o 
   9  10   6        0.62        2.87      8.60 o 
  10  10   6      201.63      226.45     16.29 o 
  -3  11   6       74.64      118.66     31.48 o 
  -2  11   6       23.36       39.69     19.60 o 
  -1  11   6      413.26      359.82     20.17 o 
   0  11   6       68.37       81.31     12.07 o 
   1  11   6      436.32      455.23     24.47 o 
   2  11   6        2.72        7.19      9.09 o 
   3  11   6      105.83      111.12     11.59 o 
   4  11   6      251.99      264.38     18.12 o 
   5  11   6       38.93       32.70     15.07 o 
   6  11   6      256.05      251.29     25.27 o 
   7  11   6      193.83      213.36     25.04 o 
   8  11   6      259.50      272.29     17.38 o 
   9  11   6      155.88      190.57     15.67 o 
  -2  12   6        3.39       57.41     25.88 o 
  -1  12   6        0.81       30.49     15.83 o 
   0  12   6       43.64       71.37     17.38 o 
   1  12   6       10.59       37.65     11.50 o 
   2  12   6      143.40      158.68     16.00 o 
   3  12   6        8.66       28.25     10.66 o 
   4  12   6      110.08      118.97     12.11 o 
   5  12   6      230.36      225.62     16.05 o 
   6  12   6       64.61       82.48     12.06 o 
   7  12   6       36.65       54.37     14.38 o 
   0  13   6      245.51      252.43     27.53 o 
   1  13   6       24.93       25.53     16.46 o 
   2  13   6        0.21        5.41      8.95 o 
   3  13   6      140.33      136.64     13.73 o 
   4  13   6       14.19       35.33     14.87 o 
   5  13   6       52.21       37.03     13.51 o 
  -1  -8   7       70.04       61.15     14.64 o 
   0  -8   7       56.12      100.09     19.21 o 
   1  -8   7      113.77      143.92     19.94 o 
   2  -8   7        0.75        6.52     14.42 o 
   3  -8   7       68.89       65.80     15.98 o 
   4  -8   7       72.69       63.53     14.95 o 
   5  -8   7        1.68        0.00     12.19 o 
  -3  -7   7      167.48      153.96     21.74 o 
  -2  -7   7        4.29       20.37     14.77 o 
  -1  -7   7      165.78      173.84     19.83 o 
   0  -7   7       71.31      101.02     17.69 o 
   1  -7   7        4.82        0.00     12.24 o 
   2  -7   7      258.45      240.13     23.19 o 
   3  -7   7       20.06       44.74     10.39 o 
   4  -7   7      100.64      102.88     17.15 o 
   5  -7   7        0.76        5.01     11.75 o 
   6  -7   7       16.30       49.04     15.13 o 
   7  -7   7       64.63      131.18     19.11 o 
  -4  -6   7      106.53      122.53     22.00 o 
  -3  -6   7      278.19      269.37     25.33 o 
  -2  -6   7       80.51       84.86     19.03 o 
  -1  -6   7        0.59       16.17     15.86 o 
   1  -6   7        3.73        8.13     10.46 o 
   2  -6   7        1.09       20.79     10.64 o 
   3  -6   7      306.45      277.17     23.09 o 
   4  -6   7       29.62       19.50     11.23 o 
   5  -6   7        3.96        0.05      8.91 o 
   6  -6   7      137.62      191.79     19.91 o 
   7  -6   7      124.15      100.84     16.32 o 
   8  -6   7       73.14       70.14     16.58 o 
  -5  -5   7       44.37       47.85     16.58 o 
  -4  -5   7       92.96       88.27     17.74 o 
  -3  -5   7        8.14       22.52     17.41 o 
  -2  -5   7      151.39      134.80     20.32 o 
  -1  -5   7       68.38      108.12     16.73 o 
   0  -5   7        3.26        7.85      8.32 o 
   1  -5   7      257.67      264.18     22.60 o 
   2  -5   7      137.01      127.39     15.08 o 
   3  -5   7      266.58      270.32     23.11 o 
   4  -5   7       47.16       57.46     13.53 o 
   5  -5   7       32.26       46.84      9.89 o 
   6  -5   7      102.32      100.40     13.76 o 
   7  -5   7       12.91       27.53     11.96 o 
   8  -5   7      134.89      146.99     21.46 o 
   9  -5   7        2.02       15.31     12.16 o 
  -6  -4   7       33.74       46.35     15.11 o 
  -5  -4   7        3.44       32.20     14.38 o 
  -4  -4   7       71.58       85.06     17.77 o 
  -3  -4   7       55.22       56.37     16.17 o 
  -2  -4   7       11.56       22.78      9.01 o 
  -1  -4   7       82.14       78.09     14.10 o 
   0  -4   7        1.96       30.50     10.38 o 
   1  -4   7      138.36      135.37     16.97 o 
   2  -4   7       14.71        3.82     11.70 o 
   3  -4   7       63.95       81.19     14.38 o 
   4  -4   7       10.00       28.59      9.92 o 
   5  -4   7      232.99      216.53     19.83 o 
   6  -4   7       72.07       69.54     13.17 o 
   7  -4   7        2.69        3.62      9.27 o 
   8  -4   7       20.16       39.74     13.22 o 
   9  -4   7        2.85        0.57      8.55 o 
  10  -4   7        2.44       32.72     15.21 o 
  -6  -3   7        0.21        3.31     12.58 o 
  -5  -3   7       53.07       54.05     16.42 o 
  -4  -3   7      111.69      114.35     18.18 o 
  -3  -3   7      230.71      273.60     23.99 o 
  -2  -3   7      304.31      330.18     25.95 o 
  -1  -3   7        1.04       25.51      9.92 o 
   0  -3   7        3.91        9.37     10.05 o 
   1  -3   7       19.63       20.66     10.38 o 
   2  -3   7       48.88       67.79     14.00 o 
   3  -3   7        3.55       20.79     10.15 o 
   4  -3   7       20.17       38.66      9.45 o 
   5  -3   7        6.79       15.06      9.58 o 
   6  -3   7      136.38      146.08     17.04 o 
   7  -3   7        0.49       13.27      7.26 o 
   8  -3   7       32.24       38.35     12.16 o 
   9  -3   7       63.00       67.31      9.85 o 
  10  -3   7      102.58      104.19     12.36 o 
  11  -3   7        8.36       12.01      8.25 o 
  -7  -2   7       15.22       47.67     14.82 o 
  -6  -2   7      148.92      121.94     19.65 o 
  -5  -2   7        0.47        4.65      8.75 o 
  -4  -2   7      144.89      194.04     20.32 o 
  -3  -2   7       27.64       32.69     10.17 o 
  -2  -2   7      166.37      145.54     20.58 o 
  -1  -2   7      785.72      758.29     39.74 o 
   0  -2   7      248.20      305.05     24.15 o 
   1  -2   7        3.54        7.02      9.55 o 
   2  -2   7      145.91      146.76     15.78 o 
   3  -2   7       63.97       80.26     11.85 o 
   4  -2   7      855.60      801.11     24.46 o 
   5  -2   7       37.62       41.40      6.00 o 
   6  -2   7      313.93      280.41     19.32 o 
   7  -2   7      122.35      129.38     10.26 o 
   8  -2   7       54.31       61.85      8.39 o 
   9  -2   7      102.74      110.95     16.40 o 
  10  -2   7        0.57       21.86      8.18 o 
  11  -2   7       44.04       48.96     11.14 o 
  -7  -1   7       15.24       24.58     15.13 o 
  -6  -1   7      113.26      116.88     21.15 o 
  -5  -1   7      119.38      126.17     20.22 o 
  -4  -1   7      149.27      126.87     19.14 o 
  -3  -1   7      244.79      292.12     27.24 o 
  -2  -1   7      483.73      518.54     33.31 o 
  -1  -1   7       73.88       64.41     10.04 o 
   0  -1   7      797.45      843.29     28.38 o 
   1  -1   7      104.50      121.92     11.22 o 
   2  -1   7      982.56      914.59     26.84 o 
   3  -1   7      630.11      648.01     21.37 o 
   4  -1   7      660.32      666.17     47.72 o 
   5  -1   7      127.21      112.50     12.51 o 
   6  -1   7        3.06        7.89      5.90 o 
   7  -1   7      350.81      346.67     16.17 o 
   8  -1   7      117.76      133.42     11.07 o 
   9  -1   7        1.69        5.87      6.03 o 
  10  -1   7      657.59      593.56     24.58 o 
  11  -1   7        0.03       41.29     15.24 o 
  12  -1   7      159.17      184.28     16.95 o 
  -6   0   7      103.66      119.20     25.44 o 
  -5   0   7        2.16        0.00     18.17 o 
  -4   0   7      258.43      217.32     17.65 o 
  -3   0   7       26.21       38.53     10.58 o 
  -2   0   7      491.37      457.39     23.90 o 
  -1   0   7      255.53      218.85     28.19 o 
   0   0   7      318.47      367.66     40.57 o 
   1   0   7        6.31        9.96      6.77 o 
   2   0   7       39.40       56.81      7.04 o 
   3   0   7      964.44      975.76     28.37 o 
   4   0   7      416.52      393.36     17.44 o 
   5   0   7      698.07      679.82     22.54 o 
   6   0   7      511.24      472.01     18.50 o 
   7   0   7       29.92       34.85      7.49 o 
   8   0   7      673.52      629.83     40.65 o 
   9   0   7      277.38      287.31     18.04 o 
  10   0   7      468.23      441.35     20.96 o 
  11   0   7      223.52      218.08     15.66 o 
  12   0   7        4.68       21.48     10.76 o 
  -7   1   7       23.01        4.42     24.45 o 
  -6   1   7      391.61      419.79     43.07 o 
  -5   1   7       35.59        0.00     23.06 o 
  -4   1   7      233.66      245.14     31.43 o 
  -3   1   7      236.47      215.36     16.58 o 
  -2   1   7        0.49       12.77      8.37 o 
  -1   1   7      945.30      894.36     43.37 o 
   0   1   7      453.04      486.86     35.80 o 
   1   1   7     1732.27     1785.14     45.41 o 
   2   1   7      878.26      828.60     26.10 o 
   3   1   7        6.03        9.31      6.65 o 
   4   1   7     1024.85      972.40     28.23 o 
   5   1   7      419.70      392.07     15.82 o 
   6   1   7      142.57      134.19     10.12 o 
   7   1   7     1048.01     1020.32     41.25 o 
   8   1   7        3.99        9.22      6.42 o 
   9   1   7      668.72      706.65     25.20 o 
  10   1   7       71.91       76.11      8.89 o 
  11   1   7       52.06       45.54     19.28 o 
  12   1   7       58.52       74.59      9.78 o 
  -7   2   7        5.83       65.20     25.05 o 
  -6   2   7       21.33       19.55     22.75 o 
  -5   2   7      165.65      151.77     28.61 o 
  -4   2   7       28.94       24.25     15.86 o 
  -3   2   7     1078.64     1062.62     57.25 o 
  -2   2   7       11.10       20.97     15.91 o 
  -1   2   7      371.40      380.89     19.80 o 
   0   2   7      304.56      245.96     14.74 o 
   1   2   7      146.91      151.72     11.51 o 
   2   2   7      785.17      709.72     23.75 o 
   3   2   7      276.10      205.32     11.85 o 
   4   2   7       11.00       13.38      6.87 o 
   5   2   7     1940.54     1902.70     45.95 o 
   6   2   7       17.91       21.48      6.18 o 
   7   2   7     1734.86     1691.87     42.99 o 
   8   2   7      240.66      250.21     13.82 o 
   9   2   7        0.53        2.15      6.78 o 
  10   2   7      486.44      478.28     21.18 o 
  11   2   7        5.38       12.90      8.01 o 
  12   2   7       58.19       65.28     17.46 o 
  -7   3   7       28.77       24.58     27.01 o 
  -6   3   7       30.49       16.53     20.48 o 
  -5   3   7       56.83       58.08     22.60 o 
  -4   3   7      156.07      131.62     26.37 o 
  -3   3   7      148.92      169.87     25.46 o 
  -2   3   7       14.79       39.69     17.51 o 
  -1   3   7      917.80      874.29     50.20 o 
   0   3   7      120.48      108.05     10.79 o 
   1   3   7      197.63      167.23     11.58 o 
   2   3   7      687.07      658.33     22.90 o 
   3   3   7     2531.17     2713.49     61.48 o 
   4   3   7     1336.94     1253.75     33.28 o 
   5   3   7      339.02      341.54     14.32 o 
   6   3   7      721.40      709.38     22.21 o 
   7   3   7      196.24      213.30     30.52 o 
   8   3   7      844.07      801.57     25.76 o 
   9   3   7      427.00      443.76     23.36 o 
  10   3   7       56.74       63.05     18.93 o 
  11   3   7      135.27      140.87     18.59 o 
  -7   4   7       11.32        8.13     30.60 o 
  -6   4   7        2.27        0.00     26.06 o 
  -5   4   7       85.39       95.47     23.86 o 
  -4   4   7       43.68       34.99     18.67 o 
  -3   4   7       54.19       18.64     18.26 o 
  -2   4   7       44.22       55.11     22.88 o 
  -1   4   7      567.73      604.89     42.89 o 
   0   4   7      669.37      565.46     38.61 o 
   1   4   7      798.08      797.06     26.92 o 
   2   4   7     1570.44     1543.24     72.78 o 
   3   4   7     3277.40     3373.37     73.68 o 
   4   4   7      279.24      249.73     13.16 o 
   5   4   7      519.66      560.82     18.45 o 
   6   4   7      319.53      286.04     12.53 o 
   7   4   7     1181.71     1106.24     42.25 o 
   8   4   7      477.60      498.60     33.85 o 
   9   4   7        3.60        4.65     10.28 o 
  10   4   7      552.12      539.43     34.58 o 
  11   4   7      220.45      210.05     20.97 o 
  12   4   7      297.52      321.61     30.16 o 
  -7   5   7       31.01       47.57     25.54 o 
  -6   5   7        0.24       41.50     28.33 o 
  -5   5   7      298.87      351.67     38.06 o 
  -4   5   7      158.64      200.57     28.04 o 
  -3   5   7      347.20      374.21     37.83 o 
  -2   5   7      444.58      403.78     35.48 o 
  -1   5   7        0.15       12.11     21.12 o 
   0   5   7     1628.70     1509.86     71.07 o 
   1   5   7        7.17       19.97      7.54 o 
   2   5   7      128.75      155.66     10.74 o 
   3   5   7      702.33      732.16     22.88 o 
   4   5   7        0.96        0.00      5.90 o 
   5   5   7      539.13      480.40     12.95 o 
   6   5   7      179.02      171.95     10.97 o 
   7   5   7      165.79      148.24      9.81 o 
   8   5   7      654.33      651.52     22.60 o 
   9   5   7       82.05       92.04     14.90 o 
  10   5   7      215.04      198.35     21.25 o 
  11   5   7       29.81       63.89     16.71 o 
  12   5   7       68.99       75.74     19.99 o 
  -7   6   7       66.65      118.01     39.23 o 
  -6   6   7       41.37       37.96     25.88 o 
  -5   6   7        9.97       74.22     24.95 o 
  -4   6   7      289.09      329.51     39.12 o 
  -3   6   7       15.55        9.76     19.08 o 
  -2   6   7      765.01      771.74     54.38 o 
  -1   6   7       29.59       25.23     18.18 o 
   0   6   7       58.05       68.90     18.57 o 
   1   6   7      298.27      299.74     29.83 o 
   2   6   7        8.61       14.64      9.59 o 
   3   6   7     1506.50     1455.39     42.42 o 
   4   6   7     1054.67     1038.34     30.70 o 
   5   6   7       17.64       14.17      6.27 o 
   6   6   7      734.28      715.55     23.83 o 
   7   6   7        1.03        2.26      9.85 o 
   8   6   7      458.70      431.71     17.97 o 
   9   6   7      174.96      179.24     20.99 o 
  10   6   7        2.53       15.86     16.24 o 
  11   6   7      103.70      112.49     22.26 o 
  12   6   7      115.17      103.58     17.59 o 
  -6   7   7      123.45       92.55     27.94 o 
  -5   7   7      141.04      176.04     27.79 o 
  -4   7   7       84.91      113.37     24.15 o 
  -3   7   7      127.81      110.34     25.67 o 
  -2   7   7       20.37       25.57     21.90 o 
  -1   7   7      550.83      499.79     42.94 o 
   0   7   7      664.81      703.69     49.71 o 
   1   7   7      670.61      675.03     45.84 o 
   2   7   7     1114.76     1069.05     33.03 o 
   3   7   7       90.93       80.56      8.98 o 
   4   7   7      586.54      547.09     21.49 o 
   5   7   7      151.44      128.61     12.03 o 
   6   7   7       47.48       66.74      9.01 o 
   7   7   7      383.91      381.35     17.97 o 
   8   7   7       40.17       33.45      8.34 o 
   9   7   7      213.65      221.27     14.08 o 
  10   7   7      164.52      151.20     20.81 o 
  11   7   7       36.56       93.51     19.68 o 
  12   7   7      136.20      135.63     23.45 o 
  -6   8   7        0.05       14.77     25.64 o 
  -5   8   7      199.41      243.80     38.55 o 
  -4   8   7        3.24       37.26     27.37 o 
  -3   8   7        2.01        0.00     18.93 o 
  -2   8   7      504.51      441.46     42.63 o 
  -1   8   7       56.59       78.27     21.54 o 
   0   8   7      251.42      301.03     32.82 o 
   1   8   7      159.00      155.54     23.09 o 
   2   8   7      261.00      275.49     16.61 o 
   3   8   7     1033.72      990.57     32.69 o 
   4   8   7        1.26        8.80      6.73 o 
   5   8   7      108.60      110.91     12.40 o 
   6   8   7        9.48       12.09     12.05 o 
   7   8   7        0.79        6.64     11.44 o 
   8   8   7      374.19      424.07     19.66 o 
   9   8   7       62.75       74.62     11.68 o 
  10   8   7       68.69       83.88     19.26 o 
  11   8   7       81.23       60.01     14.77 o 
  -5   9   7       21.45       35.77     27.37 o 
  -4   9   7       22.34        7.67     23.01 o 
  -3   9   7       45.39       62.39     27.76 o 
  -2   9   7       49.98       92.24     27.27 o 
  -1   9   7      108.35       90.62     26.26 o 
   0   9   7       23.75       73.08     20.22 o 
   1   9   7       29.90       34.98     10.78 o 
   2   9   7      541.71      499.03     22.52 o 
   3   9   7      423.07      416.57     20.76 o 
   4   9   7       14.75       64.38     30.82 o 
   5   9   7      208.49      186.88     12.85 o 
   6   9   7      136.95      169.97     13.01 o 
   7   9   7      541.10      521.35     23.53 o 
   8   9   7      105.47      131.31     11.99 o 
   9   9   7      145.12      188.08     15.93 o 
  10   9   7       21.48       17.22     15.60 o 
  11   9   7      233.70      258.29     30.29 o 
  -4  10   7        7.60       15.83     29.49 o 
  -3  10   7      170.22      188.31     30.47 o 
  -2  10   7      121.75      122.53     29.31 o 
  -1  10   7      115.15      117.60     27.30 o 
   0  10   7      502.72      528.77     43.80 o 
   1  10   7        0.90       20.92      8.52 o 
   2  10   7      132.32      127.04     17.35 o 
   3  10   7     1082.82      863.29     31.58 o 
   4  10   7      107.67      151.00     13.49 o 
   5  10   7      468.25      461.68     21.74 o 
   6  10   7       41.60       49.39      9.58 o 
   7  10   7      297.58      302.03     18.41 o 
   8  10   7      326.28      315.49     23.96 o 
   9  10   7      154.75      174.08     13.59 o 
  10  10   7       63.49       60.30     11.72 o 
  -3  11   7        9.38       23.06     22.67 o 
  -2  11   7       64.76       91.03     29.08 o 
  -1  11   7       33.45        9.27     23.81 o 
   0  11   7        6.34       15.73     20.89 o 
   1  11   7      131.04      114.72     13.11 o 
   2  11   7        0.65       21.76      8.87 o 
   3  11   7      251.18      219.95     21.76 o 
   4  11   7       28.87       35.91      8.42 o 
   5  11   7      214.21      226.47     16.33 o 
   6  11   7      177.65      179.98     15.25 o 
   7  11   7       40.99       48.60     10.63 o 
   8  11   7       43.91       28.54     14.87 o 
   9  11   7        3.99       19.56     11.27 o 
  -1  12   7      174.99      166.69     32.10 o 
   0  12   7       98.75      117.25     29.06 o 
   1  12   7      353.14      380.04     21.78 o 
   2  12   7      166.20      151.78     15.81 o 
   3  12   7        8.21       26.06     12.14 o 
   4  12   7      273.73      252.26     48.29 o 
   5  12   7       14.29      113.73     27.17 o 
   6  12   7       91.93      124.13     26.11 o 
   7  12   7      104.99       86.84     13.14 o 
   1  13   7       10.75       59.87     15.03 o 
   2  13   7       47.18       55.47     10.55 o 
   3  13   7       32.40       39.47     10.92 o 
   4  13   7       16.59       17.40      9.35 o 
   5  13   7       30.02       55.38     11.89 o 
  -1  -7   8      103.59      132.91     24.17 o 
   0  -7   8       56.36       52.42     17.51 o 
   1  -7   8       16.14       95.08     18.52 o 
   2  -7   8       36.23       42.58     12.89 o 
   3  -7   8       46.11       68.74     15.34 o 
   4  -7   8       68.13       65.49     14.77 o 
   5  -7   8       24.31       52.22     16.48 o 
  -3  -6   8      100.18      133.61     24.30 o 
  -2  -6   8        0.18       16.37     15.73 o 
  -1  -6   8       34.87       36.95     15.70 o 
   0  -6   8       40.25       66.37     16.50 o 
   1  -6   8        1.34       22.96     15.88 o 
   2  -6   8      335.00      327.21     27.89 o 
   3  -6   8        1.51       10.17     12.86 o 
   4  -6   8      111.95      105.98     17.84 o 
   5  -6   8        4.19        6.40     10.82 o 
   7  -6   8      497.70      515.36     36.44 o 
  -4  -5   8       41.87       37.52     16.48 o 
  -3  -5   8       75.31       65.20     18.64 o 
  -2  -5   8       78.14       76.88     15.78 o 
  -1  -5   8        0.23        9.66     10.61 o 
   0  -5   8      199.77      218.73     20.74 o 
   1  -5   8        4.83       18.44      9.81 o 
   2  -5   8       87.14       72.25     14.82 o 
   3  -5   8      362.13      326.95     27.30 o 
   4  -5   8        0.27       18.26     10.77 o 
   5  -5   8      205.76      185.21     19.34 o 
   6  -5   8      113.09      157.83     17.28 o 
   7  -5   8      142.11      119.69     18.41 o 
   8  -5   8      194.96      179.58     22.03 o 
  -5  -4   8        5.80       32.00     20.68 o 
  -4  -4   8       69.59       64.07     16.37 o 
  -3  -4   8      131.54      150.91     21.56 o 
  -2  -4   8      363.49      452.59     32.33 o 
  -1  -4   8      311.70      316.08     25.95 o 
   0  -4   8        7.31       28.25     11.16 o 
   1  -4   8      452.48      454.55     31.84 o 
   2  -4   8      268.64      272.26     25.51 o 
   3  -4   8      190.20      230.32     23.71 o 
   4  -4   8      571.47      555.42     33.57 o 
   5  -4   8        7.92       42.92     14.02 o 
   6  -4   8      778.61      778.43     41.89 o 
   7  -4   8       89.37      111.09     16.42 o 
   8  -4   8      131.69      111.92     20.06 o 
   9  -4   8      137.92       91.96     16.86 o 
  -5  -3   8      220.86      158.12     24.30 o 
  -4  -3   8       70.29       78.22     17.17 o 
  -3  -3   8      246.41      271.72     25.10 o 
  -2  -3   8       50.30       48.47     16.17 o 
  -1  -3   8       40.10       48.14     13.71 o 
   0  -3   8      665.77      611.09     37.55 o 
   1  -3   8       27.62       33.60     12.91 o 
   2  -3   8     1427.35     1408.53     59.99 o 
   3  -3   8      155.63      125.68     17.02 o 
   4  -3   8     1091.85     1057.76     47.80 o 
   5  -3   8       93.82       82.79     15.26 o 
   6  -3   8      203.98      201.48     19.55 o 
   7  -3   8      253.47      299.99     25.82 o 
   8  -3   8       22.25       37.34     11.90 o 
   9  -3   8       35.88       43.90     12.34 o 
  10  -3   8       29.66       83.80     17.25 o 
  -6  -2   8       91.12       91.96     19.76 o 
  -5  -2   8      347.07      320.08     30.68 o 
  -4  -2   8      122.48      128.42     20.74 o 
  -3  -2   8       93.13       93.25     18.31 o 
  -2  -2   8     1687.12     1726.36     72.28 o 
  -1  -2   8      467.68      410.85     30.73 o 
   0  -2   8     3881.67     3742.80    121.81 o 
   1  -2   8      153.15      131.60     17.97 o 
   2  -2   8      809.86      804.30     39.77 o 
   3  -2   8     1441.23     1398.53     57.82 o 
   4  -2   8      114.82      135.50     17.10 o 
   5  -2   8      812.50      860.57     40.88 o 
   6  -2   8      465.98      512.99     30.16 o 
   7  -2   8       33.32       40.53     11.98 o 
   8  -2   8      215.97      222.48     14.71 o 
   9  -2   8      184.62      167.38     12.92 o 
  10  -2   8      121.76      111.26     20.96 o 
  11  -2   8       86.29       95.35     15.74 o 
  -6  -1   8      206.63      204.39     25.90 o 
  -5  -1   8        1.27       18.95     11.90 o 
  -4  -1   8      633.63      614.84     40.39 o 
  -3  -1   8       21.54       23.40     12.29 o 
  -2  -1   8      491.00      510.22     34.78 o 
  -1  -1   8     1040.06      961.49     47.26 o 
   0  -1   8      568.11      535.04     32.20 o 
   1  -1   8      177.39      166.12     17.79 o 
   2  -1   8      125.70      112.72     16.01 o 
   3  -1   8       38.36       45.76      6.75 o 
   4  -1   8      705.25      706.83     23.81 o 
   5  -1   8       73.57       75.70     10.41 o 
   6  -1   8       38.58       31.42      7.31 o 
   7  -1   8      363.84      344.39     16.76 o 
   8  -1   8       17.78       32.74      8.21 o 
   9  -1   8       63.57       81.15      9.42 o 
  10  -1   8       54.72       62.49      8.57 o 
  11  -1   8       98.37      107.46     11.95 o 
  -6   0   8      181.06      148.90     21.59 o 
  -5   0   8      209.78      218.16     21.95 o 
  -4   0   8      123.55      115.35     15.75 o 
  -3   0   8      355.94      308.18     26.00 o 
  -2   0   8       71.31       67.56     12.09 o 
  -1   0   8       15.79       27.45      9.26 o 
   0   0   8      291.80      314.36     16.97 o 
   1   0   8       29.56       63.37     11.63 o 
   2   0   8      355.19      345.25     29.97 o 
   3   0   8      498.24      518.41     20.14 o 
   4   0   8        0.83       22.70     20.78 o 
   5   0   8      584.00      508.31     21.85 o 
   6   0   8      105.56      119.92     10.60 o 
   7   0   8      128.31      122.54     13.14 o 
   8   0   8      446.97      450.16     21.18 o 
   9   0   8        2.49       26.71      7.37 o 
  10   0   8      451.99      453.08     21.61 o 
  11   0   8        2.36       42.07     10.32 o 
  12   0   8       39.89       83.55     13.24 o 
  -6   1   8       23.14        6.89     25.23 o 
  -5   1   8       38.53       70.50     35.52 o 
  -4   1   8      126.89      121.49     30.67 o 
  -3   1   8        5.13        8.28     10.63 o 
  -2   1   8      324.72      321.10     19.69 o 
  -1   1   8      188.56      187.77     16.11 o 
   0   1   8        7.18       31.40      8.81 o 
   1   1   8      472.83      488.17     20.68 o 
   2   1   8      154.04      188.02     12.51 o 
   3   1   8      274.40      259.55     13.67 o 
   4   1   8     1396.13     1435.34     38.86 o 
   5   1   8        2.44        6.92      6.08 o 
   6   1   8      697.62      655.05     23.39 o 
   7   1   8       29.20       16.23      7.31 o 
   8   1   8      140.79      152.37     13.08 o 
   9   1   8      289.04      318.22     16.31 o 
  10   1   8       48.31       47.35      9.00 o 
  11   1   8      185.54      166.08     16.35 o 
  12   1   8        0.11        0.00      8.07 o 
  -7   2   8      182.76      191.10     33.78 o 
  -6   2   8       40.78       97.61     26.57 o 
  -5   2   8       34.25       23.58     23.94 o 
  -4   2   8       99.73       96.43     25.10 o 
  -3   2   8      191.46      176.87     16.65 o 
  -2   2   8        0.00       10.00      8.03 o 
  -1   2   8      245.98      225.79     15.91 o 
   0   2   8      818.26      812.80     29.09 o 
   1   2   8      106.77      107.23     11.04 o 
   2   2   8      891.51      978.91     37.37 o 
   3   2   8      118.33      137.98     10.47 o 
   4   2   8      275.17      286.52     25.69 o 
   5   2   8      531.93      472.27     18.73 o 
   6   2   8       10.26       12.83      6.00 o 
   7   2   8      642.25      668.60     23.32 o 
   8   2   8        0.88       10.40      5.90 o 
   9   2   8      470.23      481.60     20.17 o 
  10   2   8       98.93      148.33     16.53 o 
  11   2   8       31.30       38.16     10.04 o 
  12   2   8      145.44      158.07     23.22 o 
  -7   3   8        1.87        1.45     27.22 o 
  -6   3   8       84.83      131.36     30.58 o 
  -5   3   8      474.17      397.19     43.15 o 
  -4   3   8       47.42       66.60     21.33 o 
  -3   3   8      172.32      148.90     29.05 o 
  -2   3   8      284.24      282.43     30.50 o 
  -1   3   8       36.79       45.79     10.38 o 
   0   3   8      990.68      977.30     33.00 o 
   1   3   8      494.75      527.69     22.10 o 
   2   3   8      431.48      381.52     18.09 o 
   3   3   8     1380.59     1304.50     36.52 o 
   4   3   8      164.11      213.05     23.40 o 
   5   3   8      679.43      704.07     23.70 o 
   6   3   8      400.55      437.13     17.79 o 
   7   3   8     1227.77     1155.13     33.06 o 
   8   3   8      241.49      261.55     18.93 o 
   9   3   8       26.80       20.71      7.46 o 
  10   3   8      615.68      601.51     37.37 o 
  11   3   8        6.57       22.83     14.41 o 
  12   3   8      389.39      432.99     35.53 o 
  -6   4   8       88.01       99.37     27.32 o 
  -5   4   8       30.67       96.58     25.23 o 
  -4   4   8      549.68      466.53     43.95 o 
  -3   4   8       61.69       76.54     22.54 o 
  -2   4   8      242.27      290.44     30.60 o 
  -1   4   8      720.59      678.28     45.81 o 
   0   4   8       55.58       45.04     10.17 o 
   1   4   8      713.59      653.24     25.09 o 
   2   4   8       45.91       55.27      9.02 o 
   3   4   8      512.11      514.86     20.53 o 
   4   4   8      213.55      176.66     11.66 o 
   5   4   8        0.90        6.86      6.96 o 
   6   4   8      811.61      820.23     25.28 o 
   7   4   8      193.53      198.90     15.15 o 
   8   4   8     1282.84     1281.65     59.37 o 
   9   4   8      236.25      222.47     22.52 o 
  10   4   8        3.88       27.01     13.17 o 
  11   4   8        6.86       16.01     10.41 o 
  12   4   8       28.86       44.75     17.04 o 
  -6   5   8      251.69      239.67     36.49 o 
  -5   5   8      192.03      169.22     34.14 o 
  -4   5   8      289.32      282.15     37.39 o 
  -3   5   8      376.65      447.24     39.54 o 
  -2   5   8        5.71        0.00     17.04 o 
  -1   5   8      572.40      500.72     41.34 o 
   0   5   8     1126.54     1090.35     60.14 o 
   1   5   8       48.68       40.20      9.62 o 
   2   5   8      820.14      728.73     31.56 o 
   3   5   8      251.28      293.47     15.47 o 
   4   5   8      977.88      999.40     38.99 o 
   5   5   8        6.90       22.37      8.99 o 
   6   5   8      283.72      241.94     22.67 o 
   7   5   8        5.18       22.62     13.14 o 
   8   5   8      106.02      107.14     18.72 o 
   9   5   8       26.59       42.51     14.31 o 
  10   5   8      238.53      207.44     21.80 o 
  11   5   8       42.11       56.40     14.36 o 
  12   5   8       69.13       93.69     18.18 o 
  -6   6   8        1.49       13.38     26.29 o 
  -5   6   8       68.26       40.59     27.89 o 
  -4   6   8      573.57      550.79     46.30 o 
  -3   6   8       79.53      116.83     23.22 o 
  -2   6   8      464.89      479.00     41.89 o 
  -1   6   8        6.27        6.61     15.26 o 
   0   6   8      598.56      480.24     38.71 o 
   1   6   8      148.35      141.98     13.26 o 
   2   6   8      280.11      284.40     15.06 o 
   3   6   8      113.03      110.64     10.77 o 
   4   6   8        1.71        0.00     13.40 o 
   5   6   8       89.29      103.71     17.53 o 
   6   6   8       85.99       90.97      8.92 o 
   7   6   8        5.52        8.85      7.39 o 
   8   6   8      490.85      454.58     18.90 o 
   9   6   8       26.72       30.70     14.05 o 
  10   6   8      153.54      164.42     22.11 o 
  11   6   8       35.47       92.40     20.66 o 
  12   6   8       43.96       58.52     18.00 o 
  -5   7   8       62.71       82.22     28.54 o 
  -4   7   8      344.31      403.62     45.58 o 
  -3   7   8       10.74       80.62     26.29 o 
  -2   7   8      334.00      301.03     37.70 o 
  -1   7   8      401.09      373.46     39.59 o 
   0   7   8      182.18      237.11     31.40 o 
   1   7   8      121.24      127.18     22.13 o 
   2   7   8       56.17       73.75     20.27 o 
   3   7   8      255.02      280.75     28.51 o 
   4   7   8      608.11      640.75     24.37 o 
   5   7   8       61.36       71.89      8.36 o 
   6   7   8      182.87      174.52     12.70 o 
   7   7   8      108.20       94.89     17.93 o 
   8   7   8      293.82      306.09     23.23 o 
   9   7   8      326.58      351.59     29.70 o 
  10   7   8        0.16        7.77     16.01 o 
  11   7   8       88.58       70.96     16.79 o 
  12   7   8      127.81      146.52     22.52 o 
  -5   8   8       74.86      167.96     33.16 o 
  -4   8   8        2.79        0.00     24.97 o 
  -3   8   8        8.03       38.76     21.20 o 
  -2   8   8      130.01      130.15     22.54 o 
  -1   8   8      170.60      208.58     28.87 o 
   0   8   8       66.32       71.94     21.64 o 
   1   8   8       45.62       50.61     20.01 o 
   2   8   8       19.81       45.76     19.16 o 
   3   8   8      216.09      230.93     21.85 o 
   4   8   8      291.63      306.74     16.97 o 
   5   8   8       68.28       77.64      9.94 o 
   6   8   8       14.18        9.43      8.44 o 
   7   8   8      409.44      406.27     19.62 o 
   8   8   8       23.77       19.81      8.91 o 
   9   8   8      132.21      145.11     12.83 o 
  10   8   8      268.98      287.03     29.41 o 
  11   8   8       67.66       98.78     20.12 o 
  -4   9   8      123.69      156.34     37.57 o 
  -3   9   8        0.27        0.00     27.94 o 
  -2   9   8      241.58      215.11     33.13 o 
  -1   9   8        1.73       14.41     18.46 o 
   0   9   8       13.46       19.29     20.97 o 
   1   9   8      231.51      266.53     32.07 o 
   2   9   8       90.75      124.78     25.82 o 
   3   9   8     1458.75     1409.01     43.17 o 
   4   9   8       27.22       35.51      8.30 o 
   5   9   8      116.00      133.93     11.10 o 
   6   9   8      263.03      251.63     20.89 o 
   7   9   8        4.81       28.26     15.04 o 
   8   9   8      518.56      524.05     27.79 o 
   9   9   8       61.96       71.99     13.45 o 
  10   9   8      105.74      112.85     24.92 o 
  11   9   8       40.48       45.11     15.73 o 
  -3  10   8        5.18        5.06     26.88 o 
  -2  10   8        2.86       41.73     24.15 o 
  -1  10   8      352.05      353.73     39.72 o 
   0  10   8        4.60       77.42     25.20 o 
   1  10   8      304.18      316.24     36.39 o 
   2  10   8       37.19       76.65     13.05 o 
   3  10   8       96.50       71.40     11.49 o 
   4  10   8      202.02      189.68     15.07 o 
   5  10   8        7.18       18.88      7.93 o 
   6  10   8      147.91      145.03     13.64 o 
   7  10   8      114.72      136.68     12.85 o 
   8  10   8      181.31      174.00     15.23 o 
   9  10   8       33.15       47.87     14.01 o 
  10  10   8        4.15        1.42     19.52 o 
  -2  11   8        2.00        1.83     24.74 o 
  -1  11   8       18.29       43.28     27.11 o 
   0  11   8      137.91      163.00     28.54 o 
   1  11   8        4.50        0.00     19.70 o 
   2  11   8      155.32      141.28     14.11 o 
   3  11   8       50.38       78.33     12.52 o 
   4  11   8       48.21       51.62     12.47 o 
   5  11   8      177.73      231.59     16.82 o 
   6  11   8       10.25       10.45      8.00 o 
   7  11   8       45.11       61.57     10.32 o 
   8  11   8      294.40      356.40     29.23 o 
   9  11   8        1.97       10.40     15.06 o 
  -1  12   8       28.74       47.70     26.31 o 
   0  12   8       46.92       78.63     26.88 o 
   1  12   8       10.93       74.44     13.28 o 
   2  12   8        0.12       15.85      9.19 o 
   3  12   8       66.12       89.58     15.97 o 
   4  12   8       13.40       45.49     14.58 o 
   5  12   8       64.69       65.57     10.86 o 
   6  12   8      114.73      127.66     16.42 o 
   7  12   8        2.90       11.92     11.76 o 
   2  13   8      112.99      156.99     17.12 o 
   3  13   8       17.28       27.73     35.64 o 
   4  13   8       26.79       32.32     26.73 o 
   5  13   8       71.07      118.45     29.34 o 
  -1  -6   9      176.21      170.49     22.13 o 
   0  -6   9       11.70       28.12     13.07 o 
   1  -6   9       25.23       67.66     18.10 o 
   2  -6   9      310.44      311.02     30.81 o 
   3  -6   9       75.66       79.18     16.37 o 
   4  -6   9      148.48      147.12     19.24 o 
   5  -6   9        1.53        0.00     10.92 o 
   6  -6   9       10.55       39.51     15.70 o 
  -2  -5   9       47.18       49.14     14.07 o 
  -1  -5   9       30.26       30.50     14.90 o 
   0  -5   9      235.13      279.33     28.43 o 
   1  -5   9        2.03       13.12     15.29 o 
   2  -5   9      463.40      505.91     36.82 o 
   3  -5   9       62.25       90.90     14.82 o 
   4  -5   9      101.04      112.33     15.65 o 
   5  -5   9      251.65      242.38     22.67 o 
   6  -5   9        1.64       16.35     13.04 o 
   7  -5   9      382.47      411.60     32.33 o 
   8  -5   9        5.28       46.04     16.60 o 
  -3  -4   9        2.44       22.31     17.41 o 
  -2  -4   9      233.92      323.73     30.11 o 
  -1  -4   9      103.01       98.93     18.05 o 
   0  -4   9      114.48      144.41     20.40 o 
   1  -4   9      215.07      232.93     24.07 o 
   2  -4   9       25.53       29.80     11.65 o 
   3  -4   9      307.19      290.34     24.69 o 
   4  -4   9       14.68       21.85      8.88 o 
   5  -4   9      119.61      121.76     17.30 o 
   6  -4   9        1.66        7.77     10.69 o 
   7  -4   9        2.59        6.25     14.20 o 
   8  -4   9       62.36       70.68     14.25 o 
   9  -4   9       31.95       45.40     15.03 o 
  -4  -3   9       73.74       70.63     17.28 o 
  -3  -3   9      284.87      243.05     25.95 o 
  -2  -3   9        3.01       22.91     16.37 o 
  -1  -3   9      750.64      746.30     45.35 o 
   0  -3   9       57.05       50.15     11.26 o 
   1  -3   9       48.43       28.10      9.22 o 
   2  -3   9      267.39      240.47     22.05 o 
   3  -3   9        6.93       44.70     13.58 o 
   4  -3   9      258.22      263.56     23.11 o 
   5  -3   9      202.92      202.64     20.09 o 
   6  -3   9      181.68      210.18     21.69 o 
   7  -3   9      366.68      410.42     30.32 o 
   8  -3   9       22.91       30.50     11.52 o 
   9  -3   9      206.70      280.03     26.57 o 
  10  -3   9        7.42        4.08      9.35 o 
  -5  -2   9      352.71      314.43     32.77 o 
  -4  -2   9        2.71       14.49     15.65 o 
  -3  -2   9       39.08       61.95     15.88 o 
  -2  -2   9      124.66      113.55     18.46 o 
  -1  -2   9       70.08       70.50     14.00 o 
   0  -2   9      720.56      698.66     41.37 o 
   1  -2   9        0.99       17.30     10.20 o 
   2  -2   9      110.70      113.52     15.62 o 
   3  -2   9      797.16      753.28     41.60 o 
   4  -2   9       73.65       84.60     15.18 o 
   5  -2   9      370.55      399.96     27.48 o 
   6  -2   9        4.24       62.54     17.15 o 
   7  -2   9      200.42      210.31     19.88 o 
   8  -2   9       79.10       75.64     14.25 o 
   9  -2   9        4.47       25.26     14.38 o 
  10  -2   9      143.38      158.87     20.94 o 
  -5  -1   9        3.37       19.26     11.83 o 
  -4  -1   9       58.46       61.85     14.44 o 
  -3  -1   9      276.27      239.80     23.27 o 
  -2  -1   9      510.75      561.33     36.82 o 
  -1  -1   9      899.16      882.73     47.21 o 
   0  -1   9      216.31      193.21     20.30 o 
   1  -1   9       10.33       19.08     10.30 o 
   2  -1   9      463.84      381.29     28.85 o 
   3  -1   9      779.06      926.71     44.18 o 
   4  -1   9      263.61      265.62     21.85 o 
   5  -1   9      101.33      119.80     15.42 o 
   6  -1   9       77.86       73.55     11.57 o 
   7  -1   9       45.37       51.61      8.81 o 
   8  -1   9      153.18      142.45     11.87 o 
   9  -1   9      280.89      246.02     15.45 o 
  10  -1   9       26.20       39.58      7.42 o 
  11  -1   9      353.83      376.49     30.16 o 
  -5   0   9      386.02      373.38     32.95 o 
  -4   0   9       18.89       30.29     12.34 o 
  -3   0   9      301.79      332.12     28.46 o 
  -2   0   9       46.33       47.21     14.87 o 
  -1   0   9      147.17      147.94     20.87 o 
   0   0   9      743.88      723.11     41.58 o 
   1   0   9      134.07      149.73     17.38 o 
   2   0   9      109.23      111.71     15.02 o 
   3   0   9        9.08        4.90      6.85 o 
   4   0   9       85.02       99.91      9.50 o 
   5   0   9      292.61      305.86     25.90 o 
   6   0   9       12.46        8.89      9.88 o 
   7   0   9      590.78      575.40     38.50 o 
   8   0   9       54.24       55.56     11.59 o 
   9   0   9      359.45      390.69     23.07 o 
  10   0   9       96.79       84.74     10.86 o 
  11   0   9      195.82      208.19     15.76 o 
  -6   1   9        0.04       18.77     14.46 o 
  -5   1   9      354.25      358.61     34.35 o 
  -4   1   9      171.96      186.91     22.93 o 
  -3   1   9      223.87      176.32     21.51 o 
  -2   1   9      437.93      442.59     23.92 o 
  -1   1   9        0.61       11.67     10.12 o 
   0   1   9      234.17      224.85     15.38 o 
   1   1   9       63.14       32.33      8.88 o 
   2   1   9      132.09      137.12     12.73 o 
   3   1   9      547.67      649.94     23.76 o 
   4   1   9       60.63       78.62     10.15 o 
   5   1   9      574.07      546.66     39.90 o 
   6   1   9       78.20      105.37     26.20 o 
   7   1   9      202.88      189.73     13.44 o 
   8   1   9      161.60      151.76     11.49 o 
   9   1   9        2.77        8.19      6.54 o 
  10   1   9      133.45      150.54     12.68 o 
  11   1   9       27.45       42.85      9.00 o 
  12   1   9       36.67       56.73     21.38 o 
  -5   2   9        0.93        7.86     10.48 o 
  -4   2   9      271.11      232.98     20.40 o 
  -3   2   9        5.33       19.38     11.84 o 
  -2   2   9      197.84      174.92     19.57 o 
  -1   2   9      332.06      289.94     19.01 o 
   0   2   9       36.19       55.09      9.34 o 
   1   2   9      257.62      272.59     16.56 o 
   2   2   9      169.77      184.11     13.67 o 
   3   2   9      372.69      374.16     18.56 o 
   4   2   9      649.24      632.79     24.07 o 
   5   2   9        1.20       13.59      7.42 o 
   6   2   9      623.58      573.34     49.21 o 
   7   2   9      124.59      129.76     11.92 o 
   8   2   9      218.95      233.80     14.07 o 
   9   2   9      506.29      562.11     23.73 o 
  10   2   9        0.07       11.29     17.83 o 
  11   2   9      248.32      240.29     26.57 o 
  12   2   9       55.89       71.38     18.98 o 
  -6   3   9        1.13        9.97     26.99 o 
  -5   3   9      353.84      371.21     38.81 o 
  -4   3   9       76.70      159.75     25.49 o 
  -3   3   9       54.01       87.43     14.83 o 
  -2   3   9        8.57       22.55     21.82 o 
  -1   3   9        2.98        7.74      8.36 o 
   0   3   9      477.84      462.38     22.33 o 
   1   3   9        1.90       14.27      8.89 o 
   2   3   9      846.51      876.22     48.70 o 
   3   3   9        5.40        1.61      7.33 o 
   4   3   9      317.04      271.15     15.22 o 
   5   3   9      482.63      449.80     40.38 o 
   6   3   9       12.90       19.66      7.14 o 
   7   3   9     1047.43     1020.15     31.49 o 
   8   3   9       58.15       77.28      9.94 o 
   9   3   9       68.84       75.70      8.76 o 
  10   3   9      305.21      376.22     31.53 o 
  11   3   9        9.38       42.94     16.86 o 
  12   3   9      262.70      291.81     29.23 o 
  -6   4   9       11.33       54.64     28.23 o 
  -5   4   9      110.69       79.90     30.29 o 
  -4   4   9       23.96        0.00     23.81 o 
  -3   4   9        0.87       99.19     27.79 o 
  -2   4   9      301.37      325.69     35.38 o 
  -1   4   9       64.17       54.99     11.59 o 
   0   4   9     1290.05     1178.94     52.82 o 
   1   4   9      364.32      388.26     20.05 o 
   2   4   9      331.48      307.58     18.63 o 
   3   4   9     1628.48     1487.06     41.86 o 
   4   4   9      102.93      129.23     11.08 o 
   5   4   9      393.15      399.34     18.39 o 
   6   4   9     1181.53     1144.85     33.47 o 
   7   4   9      297.73      302.96     14.88 o 
   8   4   9      552.87      596.11     36.80 o 
   9   4   9      266.35      309.60     25.62 o 
  10   4   9      425.05      359.03     29.21 o 
  11   4   9      572.29      568.53     40.34 o 
  12   4   9      191.36      182.81     24.35 o 
  -5   5   9      195.40      187.27     34.84 o 
  -4   5   9      265.18      290.49     42.25 o 
  -3   5   9      318.54      367.21     40.75 o 
  -2   5   9      172.14      192.39     28.59 o 
  -1   5   9      375.81      383.74     35.28 o 
   0   5   9       80.57      102.40     12.71 o 
   1   5   9      658.29      602.63     25.31 o 
   2   5   9      234.41      233.01     15.83 o 
   3   5   9       17.23       42.60     14.35 o 
   4   5   9     1360.47     1292.89     36.65 o 
   5   5   9      365.22      367.94     29.08 o 
   6   5   9     1188.65     1219.13     58.59 o 
   7   5   9      518.00      571.50     37.75 o 
   8   5   9      227.47      252.58     22.88 o 
   9   5   9      775.71      742.71     46.17 o 
  10   5   9       50.43       58.41     16.35 o 
  11   5   9      156.41      148.92     20.40 o 
  12   5   9       62.63       43.75     16.06 o 
  -5   6   9      177.00      142.93     32.28 o 
  -4   6   9       46.96       83.00     24.22 o 
  -3   6   9      293.94      304.33     41.01 o 
  -2   6   9       52.09       84.39     20.53 o 
  -1   6   9      330.72      331.91     32.64 o 
   0   6   9     1128.93     1066.62     62.34 o 
   1   6   9        0.37        3.50     11.28 o 
   2   6   9     2311.62     2157.02     56.13 o 
   3   6   9      236.20      217.19     25.37 o 
   4   6   9     2434.54     2381.97     96.45 o 
   5   6   9     1715.21     1466.86     67.53 o 
   6   6   9        0.03        0.00     13.51 o 
   7   6   9     1885.62     1767.09     78.17 o 
   8   6   9      207.65      187.66     22.23 o 
   9   6   9      505.11      528.04     36.59 o 
  10   6   9      580.32      521.38     36.70 o 
  11   6   9        7.05       27.04     16.53 o 
  12   6   9      274.75      304.23     30.76 o 
  -5   7   9       62.22       78.01     30.52 o 
  -4   7   9      184.86      290.57     38.53 o 
  -3   7   9        0.26       31.32     27.92 o 
  -2   7   9      437.61      487.86     43.72 o 
  -1   7   9       41.92       43.07     20.89 o 
   0   7   9     1038.87     1077.05     64.12 o 
   1   7   9      267.59      270.54     17.62 o 
   2   7   9       40.07       70.14     19.73 o 
   3   7   9     1082.24     1160.77     63.29 o 
   4   7   9       74.69      100.45     20.87 o 
   5   7   9     1047.90     1051.72     57.69 o 
   6   7   9      209.10      215.42     25.15 o 
   7   7   9       10.60       21.10     14.02 o 
   8   7   9      343.94      343.49     17.61 o 
   9   7   9      139.97      128.68     20.32 o 
  10   7   9      180.32      175.63     25.07 o 
  11   7   9       90.67      109.00     21.36 o 
  -4   8   9      134.13      152.26     31.14 o 
  -3   8   9       78.36       91.31     21.20 o 
  -2   8   9      117.87      130.15     25.98 o 
  -1   8   9      516.02      490.70     44.34 o 
   0   8   9      136.06      150.97     24.92 o 
   1   8   9       45.02       46.10     22.62 o 
   2   8   9      430.23      418.45     38.71 o 
   3   8   9      521.91      522.62     41.58 o 
   4   8   9      321.74      331.89     32.10 o 
   5   8   9       67.06       97.64     18.57 o 
   6   8   9       47.59       54.51      9.38 o 
   7   8   9      632.97      587.47     24.05 o 
   8   8   9      206.36      225.56     15.28 o 
   9   8   9      308.99      289.20     28.15 o 
  11   8   9      113.05      114.01     18.98 o 
  -3   9   9       79.21       60.30     28.15 o 
  -2   9   9       84.73       83.54     22.83 o 
  -1   9   9       74.73       81.91     22.31 o 
   0   9   9      196.71      203.26     27.86 o 
   1   9   9       64.29       81.78     27.19 o 
   2   9   9      105.30      133.17     24.61 o 
   3   9   9      498.36      554.90     43.28 o 
   4   9   9      241.19      231.95     28.23 o 
   5   9   9      261.17      261.55     16.34 o 
   6   9   9       93.58       96.86     11.67 o 
   7   9   9      169.63      188.68     14.56 o 
   8   9   9      135.54      135.11     14.02 o 
   9   9   9       24.93       44.53     16.01 o 
  10   9   9      141.30      149.26     26.37 o 
  -3  10   9       10.32       26.68     25.41 o 
  -2  10   9       93.66      122.74     31.74 o 
  -1  10   9       40.01       42.09     23.50 o 
   0  10   9      135.35      122.77     26.50 o 
   1  10   9      252.98      351.87     42.94 o 
   2  10   9        0.09       42.56     21.85 o 
   3  10   9      324.80      285.97     30.73 o 
   4  10   9      224.88      232.49     38.90 o 
   5  10   9       19.42       53.73     10.58 o 
   6  10   9      240.19      249.05     32.28 o 
   7  10   9        9.20       21.60      8.25 o 
   8  10   9      231.88      247.23     16.52 o 
   9  10   9       71.55       99.01     11.95 o 
  10  10   9        8.30       22.00     16.06 o 
  -1  11   9      103.26      128.32     31.89 o 
   0  11   9       91.49      122.66     31.22 o 
   1  11   9       32.47       89.63     24.45 o 
   2  11   9      115.30      148.25     26.16 o 
   3  11   9       10.51       26.01      8.12 o 
   4  11   9      303.86      261.13     17.79 o 
   5  11   9       23.25       13.91     15.74 o 
   6  11   9       90.94      111.93     13.76 o 
   7  11   9       73.24       86.47     12.58 o 
   8  11   9       13.81       20.44     15.79 o 
   9  11   9       35.74       40.27     22.16 o 
   0  12   9      315.49      385.24     45.19 o 
   1  12   9       27.71       57.74     21.64 o 
   2  12   9      122.00      118.84     24.30 o 
   3  12   9      129.03      105.84     13.70 o 
   4  12   9        4.95       16.15      8.99 o 
   5  12   9       78.92       65.14     13.14 o 
   6  12   9        2.97       16.78     10.59 o 
   7  12   9        5.26       24.57     12.38 o 
   0  -5  10       25.19       28.59     17.61 o 
   1  -5  10       37.82       45.91     18.00 o 
   2  -5  10       55.14       90.20     15.31 o 
   3  -5  10        5.61        8.01     15.37 o 
   4  -5  10       86.09       81.03     17.41 o 
   5  -5  10       68.08       89.56     18.90 o 
   6  -5  10       70.63      102.13     17.66 o 
  -2  -4  10       54.06       83.82     25.82 o 
  -1  -4  10       11.97       59.81     20.14 o 
   0  -4  10       49.88       37.83     12.73 o 
   1  -4  10      242.40      231.74     24.43 o 
   2  -4  10       51.99       46.35     16.84 o 
   3  -4  10      445.33      494.68     35.07 o 
   4  -4  10        2.75        0.00     10.33 o 
   5  -4  10      187.57      187.22     25.46 o 
   6  -4  10       55.15       69.52     16.14 o 
   7  -4  10       76.73       86.54     17.87 o 
   8  -4  10       71.35       54.07     16.48 o 
  -3  -3  10       31.74       54.62     17.28 o 
  -2  -3  10       15.45       22.65     14.95 o 
  -1  -3  10      630.35      542.99     38.17 o 
   0  -3  10       27.37       29.10     12.06 o 
   1  -3  10      464.91      434.20     31.92 o 
   2  -3  10        9.45       12.42     11.98 o 
   3  -3  10      270.45      254.93     25.80 o 
   4  -3  10      451.78      410.60     31.45 o 
   5  -3  10       97.65       91.88     16.99 o 
   6  -3  10      244.24      209.92     22.03 o 
   7  -3  10        0.50        0.00     12.16 o 
   8  -3  10       55.00       97.54     17.97 o 
   9  -3  10      220.46      274.38     26.93 o 
  -3  -2  10      112.58       95.16     19.08 o 
  -2  -2  10      155.97      155.90     23.27 o 
  -1  -2  10     1229.76     1182.31     58.90 o 
   0  -2  10       25.69       54.80     13.69 o 
   1  -2  10       84.20      102.47     17.43 o 
   2  -2  10      345.36      299.81     25.36 o 
   3  -2  10       20.53       21.25     12.65 o 
   4  -2  10      590.26      562.05     36.75 o 
   5  -2  10       50.68       55.83     16.79 o 
   6  -2  10       20.97        6.17     12.94 o 
   7  -2  10      451.90      419.48     31.14 o 
   8  -2  10       21.15       18.88     12.58 o 
   9  -2  10       50.24       31.09     12.29 o 
  10  -2  10      165.98      149.70     21.90 o 
  -4  -1  10        5.24       24.95     15.60 o 
  -3  -1  10      143.89      151.09     19.76 o 
  -2  -1  10       35.84       29.28     15.70 o 
  -1  -1  10       71.35       89.76     19.65 o 
   0  -1  10      224.73      213.12     23.14 o 
   1  -1  10       12.79       25.90     13.30 o 
   2  -1  10       21.83       34.16     11.08 o 
   3  -1  10      286.59      224.25     21.05 o 
   5  -1  10      249.46      260.28     22.47 o 
   6  -1  10       63.71       84.91     15.91 o 
   7  -1  10       85.17       82.53     14.93 o 
   8  -1  10      175.70      174.41     17.66 o 
   9  -1  10       64.13       46.95     12.09 o 
  10  -1  10      216.07      281.43     24.92 o 
  -4   0  10       89.89      101.54     19.24 o 
  -3   0  10        0.54        7.59     17.28 o 
  -2   0  10       85.75       88.11     13.97 o 
  -1   0  10      299.85      279.90     25.67 o 
   0   0  10        6.24       12.96     12.29 o 
   1   0  10      106.03       90.80     15.70 o 
   2   0  10      230.08      203.18     21.61 o 
   3   0  10      219.54      253.02     21.41 o 
   4   0  10      532.67      500.38     30.83 o 
   5   0  10        1.43        0.00     13.02 o 
   6   0  10       85.94      125.26     27.85 o 
   7   0  10      106.26      145.65     13.46 o 
   8   0  10       11.56       17.28     12.03 o 
   9   0  10      185.35      198.13     15.35 o 
  10   0  10       16.23       25.58      9.02 o 
  11   0  10       51.91       51.31     11.31 o 
  -5   1  10        2.33       17.04     14.62 o 
  -4   1  10        0.60        4.47     15.06 o 
  -3   1  10       75.97       70.89     15.93 o 
  -2   1  10        5.95       37.91     12.78 o 
  -1   1  10      168.35      146.27     20.17 o 
   0   1  10      234.87      214.75     23.42 o 
   1   1  10      132.11      100.82     15.16 o 
   2   1  10      183.77      217.75     26.66 o 
   3   1  10        1.40       26.71     20.49 o 
   4   1  10       47.22       59.76      9.54 o 
   5   1  10      421.09      473.69     21.60 o 
   6   1  10        8.03       29.24      8.48 o 
   7   1  10      412.68      400.37     19.33 o 
   8   1  10      132.91      132.38     11.19 o 
   9   1  10       64.51       78.21      9.59 o 
  10   1  10      181.34      173.81     22.22 o 
  11   1  10        0.03       21.86      8.60 o 
  -5   2  10       96.31       73.16     16.42 o 
  -4   2  10       58.92       60.63     19.29 o 
  -3   2  10      149.15      153.75     22.03 o 
  -2   2  10       30.01       43.42     13.45 o 
  -1   2  10       78.97       86.37     12.15 o 
   0   2  10      146.80      136.68     12.96 o 
   1   2  10      305.06      279.25     17.80 o 
   2   2  10        0.61       13.54      8.85 o 
   3   2  10      745.65      762.83     32.43 o 
   4   2  10      221.57      233.91     15.94 o 
   5   2  10      292.80      312.71     17.71 o 
   6   2  10      290.14      265.18     15.61 o 
   7   2  10       13.22       19.81      6.80 o 
   8   2  10      169.10      167.71     16.44 o 
   9   2  10      216.00      222.09     15.23 o 
  10   2  10      205.13      211.36     15.18 o 
  11   2  10       96.42       87.03     17.38 o 
  -5   3  10       41.51       54.83     13.66 o 
  -4   3  10       64.19       80.10     14.65 o 
  -3   3  10       62.06       81.73     17.43 o 
  -2   3  10        1.56        0.00     11.03 o 
  -1   3  10      665.66      578.01     27.83 o 
   0   3  10        0.97        4.97     11.76 o 
   1   3  10      233.80      223.97     50.28 o 
   2   3  10      448.27      415.41     21.03 o 
   3   3  10      585.48      582.16     24.49 o 
   4   3  10      265.39      247.53     17.08 o 
   5   3  10      163.59      195.17     14.39 o 
   6   3  10      564.43      522.75     22.53 o 
   7   3  10      766.57      723.19     26.92 o 
   8   3  10      945.94      978.73     32.10 o 
   9   3  10       62.32       64.12     15.83 o 
  10   3  10       33.66       40.05     18.88 o 
  11   3  10      233.24      198.66     25.93 o 
  12   3  10       83.01       89.27     19.21 o 
  -5   4  10      316.87      331.11     40.44 o 
  -4   4  10        0.29       20.40     21.80 o 
  -3   4  10      166.59      162.53     22.88 o 
  -2   4  10       52.49       63.53     12.59 o 
  -1   4  10        0.71       17.27     21.42 o 
   0   4  10      627.64      629.98     27.90 o 
   1   4  10       10.85        3.75     24.83 o 
   2   4  10      414.85      438.47     22.21 o 
   3   4  10       75.72       99.85     11.82 o 
   4   4  10        0.92        5.22      7.65 o 
   5   4  10      712.67      643.90     25.47 o 
   6   4  10       12.92       36.47      8.85 o 
   7   4  10      133.81      137.38     17.97 o 
   8   4  10       70.18       61.87     14.98 o 
  10   4  10      279.90      277.66     27.73 o 
  11   4  10        0.35       15.16     15.26 o 
  12   4  10        4.11       20.12     16.42 o 
  -4   5  10      158.20      202.10     40.31 o 
  -3   5  10        1.18       21.59     20.19 o 
  -2   5  10      239.94      254.75     28.97 o 
  -1   5  10      171.81      160.44     27.98 o 
   0   5  10      249.27      234.41     16.57 o 
   1   5  10      418.98      378.52     20.95 o 
   2   5  10       82.39       88.48     11.75 o 
   3   5  10      616.16      545.32     23.29 o 
   4   5  10       41.82       66.93      9.85 o 
   5   5  10       91.37      100.35     17.53 o 
   6   5  10      117.30      123.93     16.94 o 
   7   5  10      135.08      123.85     16.97 o 
   8   5  10      187.34      214.05     22.08 o 
   9   5  10      162.94      187.56     21.12 o 
  10   5  10        4.10       17.82     14.36 o 
  11   5  10      423.53      453.95     38.17 o 
  12   5  10       18.48       25.23     16.48 o 
  -4   6  10       43.46       80.96     31.87 o 
  -3   6  10      284.37      225.72     34.09 o 
  -2   6  10        0.14       76.33     27.11 o 
  -1   6  10      111.69      137.05     14.11 o 
   0   6  10      213.24      226.58     20.18 o 
   1   6  10       78.51       93.38     17.79 o 
   2   6  10      163.85      137.05     13.32 o 
   3   6  10       39.23       40.88     16.58 o 
   4   6  10        3.73       16.06     11.34 o 
   5   6  10      534.44      526.93     37.63 o 
   6   6  10        2.17        0.00      9.45 o 
   7   6  10      400.14      361.38     29.98 o 
   8   6  10       62.01       71.30     19.06 o 
   9   6  10      385.18      370.36     32.33 o 
  10   6  10      170.43      152.98     21.25 o 
  11   6  10       54.41       46.33     15.24 o 
  -4   7  10        4.54       37.57     23.60 o 
  -3   7  10        5.64       14.13     25.28 o 
  -2   7  10      139.96      126.23     29.52 o 
  -1   7  10        5.21       44.52     23.29 o 
   0   7  10      125.55      120.85     16.55 o 
   1   7  10       16.90        0.00     15.38 o 
   2   7  10      115.04      150.29     22.44 o 
   3   7  10      543.89      596.14     41.83 o 
   4   7  10        2.56        4.03     12.19 o 
   5   7  10      397.33      375.50     33.29 o 
   6   7  10      338.83      340.64     31.79 o 
   7   7  10      130.19      181.77     24.15 o 
   8   7  10      262.99      259.66     26.44 o 
   9   7  10       91.81       51.13     13.82 o 
  10   7  10      294.32      325.89     31.22 o 
  11   7  10       20.31       18.93     16.19 o 
  -3   8  10      278.43      266.40     37.57 o 
  -2   8  10       67.08      120.16     27.27 o 
  -1   8  10       79.27      149.96     33.60 o 
   0   8  10      169.03      125.63     27.71 o 
   1   8  10      119.55      130.93     27.06 o 
   2   8  10     1755.35     1521.50     77.99 o 
   3   8  10      552.05      545.45     42.63 o 
   4   8  10      101.97       81.81     18.88 o 
   5   8  10        7.54       11.18     12.55 o 
   6   8  10      290.24      279.67     27.14 o 
   7   8  10      151.00      146.88     19.24 o 
   8   8  10      180.64      176.74     21.56 o 
   9   8  10      163.20      175.68     23.24 o 
  10   8  10       18.23       28.30     20.66 o 
  11   8  10      203.64      205.97     27.55 o 
  -3   9  10      169.84      258.47     42.82 o 
  -2   9  10      185.71      173.48     32.05 o 
  -1   9  10      180.59      215.24     31.89 o 
   0   9  10      424.03      378.52     37.37 o 
   1   9  10       48.70       67.86     21.33 o 
   2   9  10      318.28      305.08     31.17 o 
   3   9  10        9.42        8.70     13.63 o 
   4   9  10      232.77      273.63     30.19 o 
   5   9  10      338.56      367.68     34.78 o 
   6   9  10       42.19       22.83     17.12 o 
   7   9  10      418.21      385.38     41.60 o 
   8   9  10       42.11       32.31      8.65 o 
   9   9  10      256.57      303.15     68.54 o 
  10   9  10       48.66       61.05     19.86 o 
  -2  10  10      108.03      134.80     31.35 o 
  -1  10  10        2.38       23.73     25.69 o 
   0  10  10      223.60      191.59     34.76 o 
   1  10  10       89.95      103.19     26.73 o 
   2  10  10       68.40       95.03     24.84 o 
   3  10  10      443.63      404.09     36.82 o 
   4  10  10      162.30      124.78     26.13 o 
   5  10  10      271.80      256.66     31.61 o 
   6  10  10       10.75       16.52     16.15 o 
   7  10  10       59.61       84.42     11.32 o 
   8  10  10      161.28      160.14     39.37 o 
   9  10  10       31.29       39.12     10.91 o 
   0  11  10        6.91       46.43     23.86 o 
   1  11  10      115.71       94.28     26.19 o 
   2  11  10        3.01       20.40     19.65 o 
   3  11  10       26.16       51.03     20.35 o 
   4  11  10      109.44      108.41     24.71 o 
   5  11  10        1.81        4.48      9.07 o 
   6  11  10      113.16       99.49     11.93 o 
   7  11  10        1.92       45.13     25.75 o 
   8  11  10       49.19       61.62     11.43 o 
   2  12  10       28.83       71.09     24.66 o 
   3  12  10        1.68       33.18     20.56 o 
   4  12  10      120.47      102.88     26.24 o 
   5  12  10       45.56       47.70     15.21 o 
   6  12  10       35.74       46.88      9.21 o 
   1  -4  11        6.95       16.17     14.54 o 
   2  -4  11      111.62       93.56     19.42 o 
   3  -4  11       11.75       31.92     14.85 o 
   4  -4  11       52.25       53.17     16.01 o 
   5  -4  11      125.38      149.91     22.31 o 
   6  -4  11        2.67       29.88     14.77 o 
  -1  -3  11       68.42       51.29     16.97 o 
   0  -3  11      232.29      169.97     24.12 o 
   1  -3  11       45.82       40.72     16.19 o 
   2  -3  11        1.08        4.11     14.80 o 
   3  -3  11      207.71      256.82     26.42 o 
   4  -3  11       45.11       48.96     15.49 o 
   5  -3  11       62.00      101.49     19.29 o 
   6  -3  11      205.38      220.71     25.77 o 
   7  -3  11        7.27       17.56     14.25 o 
  -2  -2  11       20.82       16.32     15.52 o 
  -1  -2  11      139.46      102.73     19.76 o 
   0  -2  11       98.82       70.11     20.12 o 
   1  -2  11       35.68       33.60     14.64 o 
   2  -2  11      178.05      166.87     20.37 o 
   3  -2  11       71.72       65.13     16.58 o 
   4  -2  11      344.99      379.01     30.83 o 
   5  -2  11       57.43       22.83     12.73 o 
   6  -2  11       70.74       82.79     16.35 o 
   7  -2  11        1.17        7.18     14.93 o 
   8  -2  11       20.27       28.30     14.20 o 
   9  -2  11      102.88       79.90     15.70 o 
  -2  -1  11      133.30      160.83     26.68 o 
  -1  -1  11       27.82       46.97     17.84 o 
   0  -1  11      361.34      368.30     30.78 o 
   1  -1  11        4.51        4.62     14.33 o 
   2  -1  11      134.67      136.45     19.45 o 
   3  -1  11       42.97       47.77     15.21 o 
   4  -1  11       66.86       67.61     19.01 o 
   5  -1  11       32.88       44.65     13.89 o 
   6  -1  11      128.38      101.02     17.20 o 
   7  -1  11      123.38      159.90     19.73 o 
   8  -1  11      127.83      138.10     16.73 o 
   9  -1  11       30.66       27.32     12.86 o 
  -3   0  11        0.47       50.33     17.02 o 
  -2   0  11      191.08      195.18     23.60 o 
  -1   0  11        4.27       29.75     19.94 o 
   0   0  11       78.41       82.76     17.04 o 
   1   0  11       51.46       67.89     16.42 o 
   2   0  11        0.12       26.73     11.65 o 
   3   0  11       76.72       90.05     17.90 o 
   4   0  11       83.29      183.37     22.80 o 
   5   0  11      160.39      137.05     19.47 o 
   6   0  11      114.94       94.08     15.31 o 
   7   0  11       90.87       81.16     13.69 o 
   8   0  11      260.26      265.34     23.99 o 
   9   0  11        0.47        0.00     12.52 o 
  10   0  11      187.54      179.40     22.67 o 
  -3   1  11       54.30       64.38     20.50 o 
  -2   1  11       23.78       33.34     14.18 o 
  -1   1  11      293.13      298.83     29.05 o 
   0   1  11       50.24       61.33     15.65 o 
   1   1  11      152.17      141.23     20.40 o 
   2   1  11      161.08      183.45     20.89 o 
   3   1  11       52.26       52.40     13.92 o 
   4   1  11      668.54      637.56     37.19 o 
   5   1  11        5.17       15.83     12.11 o 
   6   1  11      299.05      314.47     17.77 o 
   7   1  11       30.82       55.22      9.79 o 
   8   1  11       57.39       77.34     29.26 o 
   9   1  11      147.44      161.10     12.85 o 
  10   1  11        0.33        9.45      8.68 o 
  11   1  11       24.95       35.25     13.20 o 
  -4   2  11        0.63       37.63     17.22 o 
  -3   2  11       71.49       99.19     19.57 o 
  -2   2  11        6.23        0.00     14.59 o 
  -1   2  11       26.67        7.49     14.64 o 
   0   2  11      337.54      315.56     27.68 o 
   1   2  11        7.77       30.24     12.50 o 
   2   2  11      381.80      353.82     20.46 o 
   3   2  11        8.90        8.90      9.39 o 
   4   2  11      169.56      188.54     15.12 o 
   5   2  11      180.03      224.57     16.46 o 
   6   2  11        0.38        6.97      8.09 o 
   7   2  11      411.89      385.73     20.17 o 
   8   2  11        1.26       23.60      8.53 o 
   9   2  11       31.32       41.77     22.39 o 
  10   2  11      110.09      140.35     20.25 o 
  11   2  11        2.29       21.92     14.15 o 
  -4   3  11       73.28       60.81     18.77 o 
  -3   3  11        0.29       32.93     16.99 o 
  -2   3  11       72.11       75.70     27.08 o 
  -1   3  11      152.90      182.26     40.09 o 
   0   3  11      141.67      125.94     19.88 o 
   1   3  11      155.63      114.33     14.51 o 
   2   3  11        8.40       13.86      9.40 o 
   3   3  11      491.16      539.05     24.47 o 
   4   3  11       20.05       19.47     11.84 o 
   5   3  11       22.21       32.76      9.29 o 
   6   3  11      270.21      279.17     35.89 o 
   7   3  11       96.51       87.33     10.93 o 
   8   3  11       53.04       78.25     14.65 o 
   9   3  11       31.05        9.24     11.93 o 
  10   3  11       19.53       17.20     14.69 o 
  -4   4  11       64.92      169.82     38.74 o 
  -3   4  11       57.25       55.84     19.65 o 
  -2   4  11        1.04       32.54     29.89 o 
  -1   4  11      164.85      161.78     19.24 o 
   0   4  11       51.90       47.06     14.69 o 
   1   4  11      173.79      179.02     14.85 o 
   2   4  11       26.47       35.86      7.94 o 
   3   4  11        0.37        0.00      7.37 o 
   4   4  11       81.22       98.71     11.95 o 
   5   4  11      241.22      301.59     24.64 o 
   6   4  11       77.89       85.54     12.39 o 
   7   4  11      156.53      125.09     20.12 o 
   8   4  11        0.33       10.28     13.66 o 
   9   4  11        3.45       12.50     16.63 o 
  10   4  11      341.30      331.16     30.68 o 
  11   4  11       59.28       88.14     20.22 o 
  -3   5  11       43.04       66.05     22.20 o 
  -2   5  11       47.26       48.30     28.41 o 
  -1   5  11        4.38        8.55     12.24 o 
   0   5  11      112.55      121.72     23.63 o 
   1   5  11       72.04       69.61     22.72 o 
   2   5  11       99.20      105.80     13.19 o 
   3   5  11      165.99      200.69     15.97 o 
   4   5  11        8.34       12.51      9.36 o 
   5   5  11      147.81      121.94     20.04 o 
   6   5  11      333.04      352.70     31.17 o 
   7   5  11       67.36       70.68     16.04 o 
   8   5  11      350.84      392.80     33.60 o 
   9   5  11        1.08        0.00     14.28 o 
  11   5  11       27.72       63.89     18.93 o 
  -3   6  11       12.44       29.13     16.66 o 
  -2   6  11       67.71       79.97     26.21 o 
  -1   6  11      106.53      104.89     40.62 o 
   0   6  11       76.32       77.69     19.65 o 
   1   6  11      238.79      259.87     19.51 o 
   2   6  11       64.12       72.37     16.18 o 
   3   6  11      277.11      299.35     29.05 o 
   4   6  11      530.94      514.36     38.43 o 
   5   6  11      335.38      292.92     27.40 o 
   6   6  11      417.38      396.08     32.56 o 
   7   6  11       57.30       56.22     16.48 o 
   8   6  11      177.47      196.18     22.29 o 
   9   6  11      145.36      179.50     23.96 o 
  10   6  11        0.23        7.64     16.37 o 
  11   6  11      164.44      206.46     27.55 o 
  -3   7  11       14.72       26.24     28.87 o 
  -2   7  11       16.41       30.19     24.84 o 
  -1   7  11      185.53      207.02     45.18 o 
   0   7  11       24.35       27.15     18.15 o 
   2   7  11      268.06      277.29     31.89 o 
   3   7  11       72.56       45.58     14.07 o 
   4   7  11       50.34       74.55     16.55 o 
   5   7  11       23.22       31.74     14.10 o 
   6   7  11        5.25        0.00     11.44 o 
   7   7  11      347.49      363.21     32.67 o 
   8   7  11       27.13       87.80     20.25 o 
   9   7  11       95.06       96.24     17.25 o 
  10   7  11      253.63      265.88     28.35 o 
  11   7  11       24.15       47.77     18.88 o 
  -2   8  11      101.67      145.75     31.92 o 
  -1   8  11       96.72       94.82     28.85 o 
   0   8  11       50.44       69.00     24.95 o 
   1   8  11       20.05       75.15     27.24 o 
   2   8  11        1.29        7.18     15.31 o 
   3   8  11      506.82      431.62     38.53 o 
   4   8  11       25.84       11.83     16.22 o 
   5   8  11      149.00      179.29     26.06 o 
   6   8  11      383.63      447.63     39.17 o 
   7   8  11       28.30       15.78     14.15 o 
   8   8  11      332.85      336.51     30.89 o 
   9   8  11        0.12        0.00     12.91 o 
  10   8  11      260.46      239.93     30.39 o 
  -1   9  11        8.53       51.39     25.49 o 
   0   9  11        1.40       35.84     20.45 o 
   1   9  11      128.99      158.35     25.28 o 
   2   9  11      117.63      116.26     21.51 o 
   3   9  11      205.56      207.80     27.42 o 
   4   9  11       72.63       83.10     16.50 o 
   5   9  11        2.49        5.76     15.21 o 
   6   9  11      350.77      342.09     31.69 o 
   7   9  11      115.93      129.71     20.92 o 
   8   9  11      142.65      151.43     25.18 o 
   9   9  11       54.68      130.05     22.52 o 
  10   9  11        1.39       25.38     18.90 o 
   0  10  11       37.22       59.89     28.43 o 
   1  10  11       42.12       45.94     21.05 o 
   2  10  11       97.56      159.00     29.54 o 
   3  10  11       71.66      103.68     23.09 o 
   4  10  11      186.78      183.40     26.47 o 
   5  10  11      198.60      214.00     32.59 o 
   6  10  11        0.68       41.83     23.37 o 
   7  10  11      147.08      129.04     22.96 o 
   8  10  11       23.90       15.47     16.04 o 
   9  10  11       21.13       22.75     13.94 o 
   1  11  11       72.21      102.06     28.72 o 
   2  11  11        4.28       24.27     23.19 o 
   3  11  11      135.49      164.68     31.07 o 
   4  11  11        3.37       31.17     17.82 o 
   5  11  11      226.96      212.27     32.02 o 
   6  11  11       19.55       35.07     17.56 o 
   7  11  11        0.87        0.00     15.73 o 
   2  -3  12       33.10       17.17     17.87 o 
   3  -3  12       21.21       15.29     14.44 o 
   4  -3  12       30.99       42.12     16.22 o 
   5  -3  12       10.54       56.73     15.24 o 
   0  -2  12      184.31      151.95     23.03 o 
   1  -2  12       26.56       33.39     16.45 o 
   2  -2  12       51.36       77.55     17.69 o 
   3  -2  12       54.46       51.93     17.61 o 
   4  -2  12       17.04       72.28     17.90 o 
   5  -2  12        1.11       19.99     15.37 o 
   6  -2  12       44.70       60.81     14.87 o 
   7  -2  12       52.07       42.71     13.02 o 
  -1  -1  12       10.26       71.53     22.62 o 
   0  -1  12        1.34       31.56     14.95 o 
   1  -1  12       14.15       14.62     12.06 o 
   2  -1  12      202.85      191.82     25.00 o 
   3  -1  12        8.05       10.17     13.07 o 
   4  -1  12      150.22      150.01     22.11 o 
   5  -1  12       41.09       51.47     15.98 o 
   6  -1  12       44.00       69.72     16.76 o 
   7  -1  12       73.55       63.97     15.47 o 
   8  -1  12       16.47       38.86     14.98 o 
  -1   0  12        2.33       12.89     12.11 o 
   0   0  12      496.87      495.27     38.94 o 
   1   0  12        4.95       23.78     15.31 o 
   2   0  12       68.42       72.44     18.52 o 
   3   0  12      149.36      168.01     22.44 o 
   4   0  12       20.97       59.94     17.66 o 
   6   0  12       28.01       10.36     10.05 o 
   7   0  12       60.54       56.89     12.40 o 
   8   0  12      135.09      145.88     19.52 o 
   9   0  12       15.06        6.25     14.10 o 
  -2   1  12       75.98      108.38     20.81 o 
  -1   1  12        9.11       50.28     18.00 o 
   0   1  12       60.53       66.13     16.50 o 
   1   1  12      198.54      201.76     23.89 o 
   2   1  12        3.20       17.02     12.14 o 
   3   1  12      226.22      165.17     18.23 o 
   4   1  12      139.98      184.33     19.68 o 
   5   1  12       56.09       51.78     11.36 o 
   6   1  12      287.58      288.84     25.38 o 
   7   1  12        7.23        4.54     11.54 o 
   8   1  12      120.61      115.12     18.62 o 
   9   1  12      251.08      269.08     23.73 o 
  10   1  12       56.38       71.32     13.92 o 
  -2   2  12        4.42       26.37     16.58 o 
  -1   2  12      188.87      229.21     30.27 o 
   0   2  12      105.01      117.55     21.25 o 
   1   2  12       44.07       42.07     13.20 o 
   2   2  12      471.36      363.39     28.43 o 
   3   2  12        2.12        0.00     11.31 o 
   4   2  12      441.53      418.55     30.27 o 
   5   2  12      352.41      370.96     28.41 o 
   6   2  12      138.71      167.99     13.98 o 
   7   2  12      656.24      678.67     27.96 o 
   8   2  12      131.81      115.99     12.15 o 
   9   2  12      196.63      197.75     16.02 o 
  10   2  12       31.15       62.49     18.49 o 
  -2   3  12       95.21       65.41     15.78 o 
  -1   3  12        4.04        0.00     12.24 o 
   0   3  12      619.60      526.11     34.45 o 
   1   3  12      114.96      136.12     17.82 o 
   2   3  12      382.24      361.89     21.19 o 
   3   3  12      178.98      147.95     13.80 o 
   4   3  12       43.42       50.91      9.73 o 
   5   3  12      475.35      466.93     23.32 o 
   6   3  12       91.29      128.37     14.15 o 
   7   3  12      471.27      435.68     22.53 o 
   8   3  12        2.43        0.00     12.24 o 
   9   3  12       36.63       16.17     13.25 o 
  10   3  12      204.62      187.87     24.48 o 
  -2   4  12      160.95      164.17     34.84 o 
  -1   4  12      122.00      145.01     17.33 o 
   0   4  12       92.36      101.54     27.45 o 
   1   4  12      180.60      183.94     16.22 o 
   2   4  12       14.35       42.80     16.88 o 
   3   4  12      292.45      306.85     30.61 o 
   4   4  12       82.31      102.31     12.51 o 
   5   4  12       21.20       29.59     11.05 o 
   6   4  12      278.58      280.96     28.35 o 
   7   4  12        4.25       12.37     15.42 o 
   8   4  12       31.35       25.72     15.44 o 
   9   4  12       49.85       55.50     18.77 o 
  10   4  12        3.18       14.05     17.74 o 
  -2   5  12       11.28       18.82     20.59 o 
  -1   5  12      152.80      182.51     17.66 o 
   0   5  12      241.03      243.31     19.37 o 
   1   5  12      220.30      172.32     18.18 o 
   2   5  12      290.50      286.02     18.66 o 
   3   5  12        0.68        5.33     10.16 o 
   4   5  12      301.56      288.27     29.49 o 
   5   5  12       88.09      141.93     24.12 o 
   6   5  12        9.86       22.85     13.35 o 
   7   5  12      155.42      148.23     22.39 o 
   8   5  12      106.89      113.34     22.52 o 
   9   5  12       90.68      100.40     19.16 o 
  10   5  12      217.48      220.97     27.45 o 
  -2   6  12       99.34       99.94     22.58 o 
  -1   6  12       17.84       22.84     12.47 o 
   0   6  12      154.22      209.94     17.56 o 
   1   6  12       21.55       22.31     11.85 o 
   2   6  12       36.48       52.22     18.39 o 
   3   6  12        3.43       27.99     16.55 o 
   4   6  12        1.78        5.11     14.44 o 
   5   6  12        2.44        0.00     14.20 o 
   6   6  12      109.80      143.37     23.42 o 
   7   6  12       40.91       61.31     19.08 o 
   8   6  12      128.40      136.97     21.67 o 
  10   6  12      185.12      234.14     29.93 o 
  -1   7  12        8.44       36.77     15.29 o 
   0   7  12       17.11       44.93     22.44 o 
   1   7  12       23.38       13.74     23.99 o 
   2   7  12      414.35      461.73     43.28 o 
   3   7  12       56.45       27.48     18.44 o 
   4   7  12      230.13      182.88     27.53 o 
   5   7  12        4.41       23.19     18.83 o 
   6   7  12      108.11      131.52     23.14 o 
   7   7  12      174.86      159.56     23.06 o 
   8   7  12       69.75       60.22     16.91 o 
   9   7  12       90.72       84.86     21.46 o 
  10   7  12        3.00       11.16     16.40 o 
  -1   8  12        2.48       31.89     23.47 o 
   0   8  12       63.86       74.24     22.18 o 
   2   8  12      253.15      299.50     36.28 o 
   3   8  12       48.52       39.33     19.52 o 
   4   8  12        1.59        0.00     15.91 o 
   5   8  12       42.41       64.56     22.47 o 
   6   8  12       16.24       20.32     17.22 o 
   7   8  12      226.59      213.28     28.33 o 
   8   8  12        1.49        7.36     16.29 o 
   9   8  12        7.49       46.38     15.88 o 
  10   8  12      132.66      172.89     28.77 o 
   0   9  12      101.19      126.64     32.36 o 
   1   9  12      175.48      156.49     30.19 o 
   2   9  12        1.04        4.34     22.75 o 
   3   9  12      367.97      317.86     35.66 o 
   4   9  12        0.63        5.60     12.60 o 
   5   9  12       83.12       63.04     18.67 o 
   6   9  12      143.71      138.31     22.72 o 
   7   9  12        1.23      409.23     39.07 o 
   8   9  12      273.30      262.26     32.12 o 
   9   9  12        0.67       14.38     18.70 o 
   1  10  12       42.88       89.58     28.43 o 
   2  10  12       54.36       57.61     23.50 o 
   3  10  12        1.15       32.25     22.29 o 
   4  10  12      118.74      113.06     25.69 o 
   5  10  12        0.14        0.00     19.34 o 
   6  10  12      162.64      146.29     27.89 o 
   7  10  12       36.96       47.52     22.18 o 
   8  10  12       47.79       57.64     20.32 o 
   3  11  12       37.67       66.81     23.65 o 
   4  11  12       47.98       40.34     21.49 o 
   5  11  12       48.83       87.67     26.11 o 
   6  11  12        0.07       13.74     22.23 o 
   2  -1  13        1.04       27.22     14.56 o 
   3  -1  13       39.09      106.39     20.19 o 
   4  -1  13       13.53       46.74     18.08 o 
   5  -1  13       28.19       63.11     16.73 o 
   6  -1  13        9.07        6.69     13.87 o 
   1   0  13       23.72       69.67     18.46 o 
   2   0  13       32.72       31.19     16.01 o 
   3   0  13        0.37       15.47     13.43 o 
   4   0  13       78.00       54.90     18.39 o 
   5   0  13      100.70       92.73     18.67 o 
   6   0  13       44.21       96.55     19.55 o 
   7   0  13      197.39      160.73     20.58 o 
   0   1  13       68.60       93.58     20.25 o 
   1   1  13      116.63      130.82     19.24 o 
   2   1  13        8.81       14.59     14.28 o 
   3   1  13      145.83      144.07     20.48 o 
   4   1  13        7.26        4.73      9.89 o 
   6   1  13       37.45       65.02     16.45 o 
   7   1  13       66.61       68.38     16.55 o 
   8   1  13       42.07       62.23     17.46 o 
   0   2  13       25.09       32.15     16.24 o 
   1   2  13      149.15      200.47     23.78 o 
   2   2  13       83.99       97.95     14.82 o 
   3   2  13      335.14      244.14     23.76 o 
   4   2  13       13.28       37.91     13.53 o 
   5   2  13        4.06       17.72     15.44 o 
   6   2  13      177.26      205.30     23.11 o 
   7   2  13       46.11       70.01     13.69 o 
   8   2  13      132.86      153.57     19.39 o 
  -1   3  13       42.87       62.47     19.99 o 
   0   3  13      121.68      151.77     22.75 o 
   1   3  13        5.59        5.35     11.98 o 
   2   3  13       86.78       88.08     19.14 o 
   3   3  13        0.33        9.30     14.23 o 
   4   3  13        1.29        1.34     13.82 o 
   5   3  13      340.04      324.91     26.83 o 
   6   3  13       46.96       59.67     12.15 o 
   7   3  13      183.70      190.55     15.27 o 
   8   3  13      127.61      122.97     22.39 o 
   9   3  13       14.22       57.69     19.32 o 
  -1   4  13       31.65       29.96     15.75 o 
   0   4  13      148.40      129.45     21.74 o 
   1   4  13       64.55       39.72     16.50 o 
   2   4  13        4.20       51.38     46.22 o 
   3   4  13      119.95      106.88     22.41 o 
   4   4  13        2.64        7.63     16.45 o 
   5   4  13      113.79      130.82     14.56 o 
   6   4  13       60.53       96.68     19.21 o 
   7   4  13        1.22        4.00     13.58 o 
   8   4  13      103.29      146.83     18.77 o 
   9   4  13       71.69       67.84     19.94 o 
  10   4  13      142.17      152.44     23.76 o 
  -1   5  13       69.88      173.43     28.82 o 
   0   5  13        1.47        9.72     14.22 o 
   1   5  13       64.29       63.24     12.19 o 
   2   5  13      105.57      109.91     13.91 o 
   3   5  13       29.55       45.43     11.53 o 
   4   5  13      135.13      127.39     19.11 o 
   5   5  13        6.58       12.01     13.17 o 
   6   5  13      110.04      100.12     21.25 o 
   7   5  13       64.96      120.29     24.58 o 
   8   5  13       77.75       76.39     21.87 o 
   9   5  13       16.77       54.77     20.56 o 
  10   5  13        4.34       53.84     19.03 o 
   0   6  13      151.28      144.67     40.25 o 
   1   6  13        9.96       28.66     11.24 o 
   2   6  13      151.23      170.88     29.31 o 
   3   6  13       25.02       72.25     21.61 o 
   4   6  13       72.61       56.92     18.13 o 
   5   6  13      179.99      344.90     33.47 o 
   6   6  13        9.73       10.17     12.94 o 
   7   6  13      107.18      141.93     23.71 o 
   8   6  13       53.21       61.85     22.29 o 
   9   6  13       23.16       23.34     19.57 o 
   0   7  13       24.96       42.30     19.37 o 
   1   7  13        2.77       28.87     22.31 o 
   2   7  13       56.28       60.79     19.08 o 
   3   7  13      376.53      368.68     38.06 o 
   4   7  13       29.77       16.14     16.22 o 
   5   7  13        2.75       25.98     18.70 o 
   6   7  13       67.00       89.76     21.59 o 
   7   7  13       24.67       42.71     17.04 o 
   8   7  13      113.20      103.27     19.39 o 
   9   7  13       42.72       48.06     15.70 o 
   1   8  13       78.68      113.06     29.00 o 
   2   8  13      249.38      298.42     36.13 o 
   3   8  13       83.89       69.10     18.98 o 
   4   8  13       68.14       31.35     21.10 o 
   6   8  13      231.84      228.41     30.45 o 
   7   8  13      314.39      269.88     33.57 o 
   8   8  13       39.12       49.45     20.89 o 
   9   8  13      132.84      184.66     30.83 o 
   2   9  13       36.83       50.02     22.62 o 
   3   9  13      219.05      216.89     30.50 o 
   4   9  13       84.70       98.93     24.97 o 
   5   9  13       86.25      112.36     24.09 o 
   6   9  13        0.86       21.82     19.96 o 
   7   9  13      124.22      103.40     24.82 o 
   8   9  13       25.97       81.09     24.15 o 
   4  10  13       21.40      134.39     28.77 o 
   5  10  13       32.07       63.09     26.16 o 
   6  10  13       79.11      189.86     32.33 o 
   4   1  14       40.35       27.45     17.07 o 
   2   2  14        3.13       42.04     18.36 o 
   3   2  14      103.37      103.01     18.70 o 
   4   2  14       42.33       49.01     18.52 o 
   5   2  14       80.29       76.05     20.76 o 
   7   2  14       86.46      131.65     20.53 o 
   2   3  14       91.36      135.60     24.02 o 
   3   3  14       56.40       58.83     20.14 o 
   4   3  14       33.60       73.08     18.36 o 
   5   3  14       14.24       19.57     13.20 o 
   6   3  14      146.30      142.26     17.20 o 
   2   4  14       69.73       71.04     18.85 o 
   3   4  14       78.00       76.28     16.37 o 
   4   4  14       20.32       31.50     12.14 o 
   6   4  14       12.14       29.90     17.74 o 
   7   4  14       70.42       91.13     18.15 o 
   8   4  14       82.61       73.49     20.14 o 
   2   5  14       17.86       26.56     12.23 o 
   3   5  14      132.12      136.45     24.20 o 
   4   5  14       28.06       54.49     23.09 o 
   5   5  14       79.19       63.99     15.96 o 
   6   5  14      246.26      265.85     28.72 o 
   7   5  14        0.36        0.00     15.86 o 
   8   5  14      246.19      276.80     30.91 o 
   2   6  14       84.92      101.95     23.65 o 
   3   6  14       20.96       24.71     15.03 o 
   4   6  14      175.58      188.05     24.82 o 
   5   6  14        3.38       28.87     17.07 o 
   6   6  14       52.59       47.64     17.33 o 
   7   6  14      171.70      177.92     24.79 o 
   8   6  14       81.12       89.53     18.95 o 
   2   7  14       96.89      105.72     27.58 o 
   3   7  14       76.20       74.06     20.68 o 
   4   7  14       10.93       58.93     23.32 o 
   7   7  14      328.83      354.56     36.77 o 
   4   8  14       11.59        9.81     18.70 o 
   5   8  14       32.99       42.04     22.21 o 
   6   8  14       20.32       22.13     22.85 o 
   7   8  14        0.71       22.26     19.16 o 
                                                 
